# Supplementary material for: Roquin targets mRNAs in a 3′-UTR-specific manner by different modes of regulation
Source: Nat Commun. 2018 Sep 19;9:3810. doi: 10.1038/s41467-018-06184-3 (PMC6145892; doi:10.1038/s41467-018-06184-3)
Supplement: Supplementary file 3 — Supplementary Data 1 [file 41467_2018_6184_MOESM3_ESM.xlsx]

## Sheet: roquin_targets_consolidated.csv
Supplementary Data 1	Roquin targets inferred from PAR-CLIP
Direct Roquin targets were identified by using PAR-CLIP analysis.
gene	gene_name	start	end	avg_fold_enrichment
NM_145545	Gbp7	4335	4377	52848.2
NM_178731	Lrrtm4	2826	2871	9874.19
NM_175122	Rab39b	2764	2804	6678.36
NM_021274	Cxcl10	751	792	3892.8
NM_019440	Irgm2	3390	3438	3019.25
NM_010275	Gdnf	3423	3464	1619.42
NM_001143777	Fam13c	2923	2968	1415.81
NM_011581	Thbs2	4949	4995	1331.26
NM_020505	Vav3	3520	3563	1313.59
NM_001145778	Zkscan3	2149	2224	1303.29
NM_172684	Rsbn1	1453	1493	1136.92
NM_172153	Lcorl	3837	3882	981.143
NM_009099	Trim30a	3554	3598	980.498
NM_178778	Scai	3382	3428	887.087
NM_019419	Arl6ip1	1132	1179	818.412
NM_008176	Cxcl1	827	868	721.545
NM_008857	Prkci	1746	1786	668.842
NM_011578	Tgfbr3	5231	5274	619.682
NM_172458	Zfp871	6096	6140	510.122
NM_033565	Aff4	7351	7392	478.897
NM_175523	Ppm1k	4446	4488	476.933
NM_172393	Aim1	6499	6556	453.284
NM_001039934	Map2	4610	4649	437.301
NM_172546	Cnksr3	2303	2344	421.309
NM_011081	Piga	1881	1934	403.583
NM_001161822	Rgs17	2630	2672	401.694
NM_001043354	Rorb	2744	2795	372.32
NM_028990	Tmem168	2757	2804	345.95
NM_008331	Ifit1	2207	2251	324.305
NM_008467	Kpna4	2988	3033	315.311
NM_199017	9230110C19Rik	897	937	310.161
NM_008728	Npr3	2394	2434	304.76
NM_001002929	Nup85	255	312	304.018
NM_030609	Hist1h1a	691	732	299.562
NM_013464	Ahr	3928	3972	291.185
NM_198295	Tmx3	1755	1795	280.19
NM_001039967	Zfp869	2044	2084	276.279
NM_008969	Ptgs1	2200	2250	269.057
NM_001161845	Sgk1	3000	3049	266.851
NM_011382	Six4	4768	4808	266.216
NM_177089	Tacc1	5742	5782	258.723
NM_001083316	Pdgfra	6021	6063	252.232
NM_001102458	Azin1	3434	3477	239.881
NM_001115153	Uspl1	1483	1523	233.159
NM_139227	Atxn7	6012	6054	231.281
NM_172712	Uba6	4876	4915	218.701
NM_030139	Zfp449	2978	3019	217.335
NM_026666	Ubn1	5007	5046	215.671
NM_001080924	Znrf3	4252	4294	212.163
NM_001042634	Clk1	1567	1609	210.972
NM_145997	Kdm5a	5737	5778	209.701
NM_010230	Fmn1	9333	9374	208.969
NM_001171147	Yap1	2466	2508	203.197
NM_001039546	Myo6	4784	4835	197.208
NM_152825	Usp45	3578	3618	196.086
NM_011946	Map3k2	5750	5793	193.173
NM_001081191	Eml5	7139	7188	192.723
NM_009472	Unc5c	3249	3290	191.842
NM_018807	Plagl2	2009	2050	187.072
NM_029999	Lbh	1856	1895	184.173
NM_080708	Bmp2k	815	857	183.195
NM_001167883	Ankrd50	3437	3477	180.122
NM_153421	Phc3	5264	5306	178.047
NM_175518	Tmem245	3464	3505	174.379
NM_153402	Ago3	3255	3297	173.285
NM_001114609	Ino80d	7601	7644	172.386
NM_029775	Dcun1d5	1030	1071	172.08
NM_175115	Ikzf5	3816	3862	171.688
NM_030168	Rictor	6974	7015	171.279
NM_027490	Dcp2	4350	4403	166.644
NM_018872	Tmem131	708	758	166.297
NM_009196	Slc16a1	2908	2962	164.777
NM_001162926	Fam84b	4527	4568	163.386
NM_138651	Cds2	409	452	160.849
NM_177242	Pptc7	3375	3415	159.608
NM_198654	Nsl1	2904	2945	158.476
NM_011884	Rngtt	3434	3473	155.861
NM_012012	Exo1	2278	2319	155.392
NM_172679	4932438A13Rik	1053	1092	152.23
NM_133821	Phlpp1	5337	5383	151.604
NM_001040106	Aak1	13981	14022	150.257
NM_010121	Eif2ak3	4419	4459	150.085
NM_207680	Bcl2l11	1214	1259	146.897
NM_027322	Prrg1	3744	3788	145.747
NM_001081193	Lemd3	3155	3204	144.231
NM_008861	Pkd2	4750	4791	143.088
NM_153319	Amot	5073	5120	138.343
NM_021716	Fign	6144	6186	135.068
NM_019827	Gsk3b	6134	6176	134.297
NM_172699	Foxj3	2944	2983	132.399
NM_001080706	Btaf1	6898	6944	131.564
NM_001100591	Rc3h2	5234	5289	131.324
NM_001163572	Tmem170b	1063	1108	130.845
NM_007901	S1pr1	2313	2355	130.742
NM_001122594	Phlpp2	5343	5386	129.926
NM_001024604	Ankrd28	3844	3886	129.305
NM_021310	Jmy	3924	3971	129.27
NM_029492	Zdhhc20	1416	1459	129.004
NM_001033634	Zyg11b	3487	3533	127.756
NM_001025602	Il1rl1	3099	3143	127.666
NM_177326	Pak2	1778	1824	126.068
NM_008765	Orc2	2134	2180	124.568
NM_177151	Vps13b	394	438	124.25
NM_001195049	Pak3	3962	4001	123.412
NM_019673	Actl6a	1677	1724	122.694
NM_013852	Abcf3	2294	2336	122.253
NM_029870	Crebrf	5449	5502	122.098
NM_001162945	Mtx3	5274	5326	120.178
NM_001081201	Dpy19l4	2870	2912	120.005
NM_001048208	Med14	5551	5609	119.477
NM_175121	Slc38a2	3363	3403	119.027
NM_010930	Nov	2145	2191	117.893
NM_001081093	Arfip1	1955	1995	116.728
NM_145610	Ppan	1622	1662	116.53
NM_013784	Pign	441	491	116.307
NM_011774	Slc30a4	4819	4860	115.53
NM_009830	Ccne2	2139	2187	115.259
NM_001166584	Tead1	3218	3271	115.167
NM_175238	Rif1	8280	8323	114.131
NM_028298	Zfp655	2297	2339	113.926
NM_008056	Fzd6	3036	3076	113.531
NM_173413	Rab8b	3992	4032	113.461
NM_019963	Stat2	2935	2980	112.905
NM_145916	Zfp7	2688	2737	111.966
NM_177798	Frs2	5521	5567	111.645
NM_001168525	Sgms1	3218	3258	111.417
NM_053158	Mrpl1	478	524	111.396
NM_177025	Cobll1	4826	4865	110.339
NM_139297	Ugp2	1434	1478	109.28
NM_009851	Cd44	4716	4759	109.068
NM_009741	Bcl2	4667	4709	108.932
NM_010111	Efnb2	3184	3224	108.661
NM_027184	Ipmk	2461	2505	108.387
NM_001164805	Thsd7a	9329	9369	108.261
NM_011101	Prkca	7139	7184	108.028
NM_013598	Kitl	2462	2502	107.899
NM_177239	Mysm1	4933	4975	107.883
NM_201518	Flrt2	7007	7049	106.413
NM_033320	Glce	3257	3303	105.965
NM_146239	Cdk17	3337	3380	105.19
NM_175489	Osbpl8	3779	3821	104.748
NM_020267	Trim44	4511	4552	104.711
NM_001081259	Mfsd7b	2415	2454	104.616
NM_030188	Ttc30a1	2277	2317	103.86
NM_009530	Atrx	8857	8898	103.253
NM_001171004	Prkd3	4136	4177	101.395
NM_146169	Paip2b	1389	1429	100.928
NM_145516	Plekhb2	2442	2481	100.873
NM_008263	Hoxa10	2101	2144	99.4456
NM_172827	Lnpep	4728	4772	98.8465
NM_144873	Uhrf2	3454	3500	98.8345
NM_026577	Arl13b	1555	1595	98.4526
NM_134163	Mbnl3	1639	1682	97.6697
NM_026735	Mob1b	2860	2903	97.3965
NM_001081055	Trappc10	3434	3476	95.3765
NM_176836	Fam76b	1683	1723	95.1234
NM_175104	Fam53c	3788	3828	94.9684
NM_007910	Efna4	1196	1237	92.9691
NM_027992	Tmem106b	1563	1603	92.8417
NM_019496	Ammecr1	1943	1984	91.6562
NM_145502	Erlin1	2301	2348	90.8541
NM_001033380	Itpripl2	4418	4458	90.393
NM_013844	Zfp68	3213	3254	88.7579
NM_133748	Insig2	2235	2274	87.5721
NM_183033	Zfp516	7469	7514	87.4825
NM_007514	Slc7a2	4754	4796	87.4043
NM_173753	Fnip1	2820	2861	87.1215
NM_001025192	Cxadr	1395	1435	87.1116
NM_001162921	Zc3h12c	5366	5410	86.4284
NM_001033145	1190002N15Rik	1905	1945	86.425
NM_029749	Usp42	4762	4808	85.5795
NM_001128096	Atp13a3	880	933	85.5244
NM_011638	Tfrc	2587	2626	85.1898
NM_010193	Fem1b	2293	2335	85.1044
NM_027000	Gtpbp4	2306	2350	85.0122
NM_001081229	Tsc22d2	3351	3392	84.5052
NM_009730	Atrn	7632	7672	84.1713
NM_007464	Birc3	2762	2804	84.1225
NM_017391	Slc5a3	10087	10129	83.9865
NM_001167963	G2e3	658	701	83.3477
NM_010434	Hipk3	6368	6412	83.2168
NM_028943	Sgms2	1494	1535	82.6248
NM_009595	Abl2	6522	6562	82.4936
NM_001080931	Med13	7278	7322	82.4436
NM_001033173	Usp31	3315	3363	82.0649
NM_010303	Gna13	3862	3909	81.3881
NM_011484	Stam	2007	2055	81.1521
NM_001014981	Wdr7	5718	5762	80.8041
NM_007465	Birc2	2680	2721	80.5045
NM_013584	Lifr	7991	8040	80.4085
NM_030147	Brd8	3384	3425	79.4025
NM_007691	Chek1	1637	1677	79.2274
NM_001081061	Bdp1	8364	8404	79.0279
NM_001201414	Apbb2	3975	4024	78.1864
NM_007499	Atm	10275	10315	77.7773
NM_008494	Lfng	1398	1437	76.4053
NM_022023	Gmfb	1092	1135	76.2607
NM_011163	Eif2ak2	1793	1840	76.249
NM_016686	Vezf1	2611	2653	75.878
NM_178670	8030462N17Rik	2625	2666	75.606
NM_001165991	Arfrp1	1486	1525	74.9294
NM_001103157	Steap2	5011	5057	74.3997
NM_027769	Cpne3	5087	5133	74.0236
NM_009826	Rb1cc1	631	692	73.9777
NM_001033341	Zfp407	3403	3458	73.8693
NM_010498	Ids	511	556	72.9532
NM_181071	Tanc2	2835	2876	72.9023
NM_007715	Clock	3730	3772	72.5551
NM_030250	Nus1	1855	1895	72.4842
NM_007513	Slc7a1	5040	5081	72.0394
NM_022563	Ddr2	3371	3416	72.0216
NM_145962	Pank3	6561	6606	71.5006
NM_001159963	Fbxl5	2531	2572	71.4687
NM_001163852	Tbc1d24	6018	6059	71.4468
NM_030138	Acap2	5991	6034	69.9973
NM_178607	Rnf24	3008	3049	69.3546
NM_026374	Ilf2	1416	1461	69.3338
NM_001033496	Zfp213	2476	2516	69.2338
NM_178597	Camk2g	2440	2481	68.8225
NM_173450	Rpusd2	3113	3156	68.6794
NM_001081392	Mdn1	6646	6689	68.3542
NM_001170488	Tprkb	1270	1323	68.2682
NM_001081319	Ric1	5988	6032	67.9756
NM_010256	Gart	1013	1054	67.7155
NM_026954	Tusc1	1123	1170	67.4815
NM_001033445	Garem	3063	3107	67.4673
NM_001110017	Dzip3	4588	4632	67.2686
NM_177608	Secisbp2l	4398	4444	67.2534
NM_011763	Zfp9	2736	2784	67.1446
NM_021466	Taf1a	1538	1578	66.8041
NM_001113210	Nfib	6237	6277	66.7171
NM_001013367	Prkaa1	2150	2195	65.8203
NM_145713	Hist1h1d	729	770	65.2868
NM_030732	Tbl1xr1	3360	3401	65.079
NM_001170431	Slc35b3	1802	1849	64.6129
NM_001199203	Spag9	4218	4258	64.3262
NM_007930	Enc1	3876	3924	64.1593
NM_032000	Trps1	6999	7042	63.873
NM_001162906	2410089E03Rik	1589	1633	63.6902
NM_175266	Epm2aip1	2449	2495	63.0675
NM_001166416	Med23	4322	4369	63.0394
NM_025825	Appbp2	2063	2102	62.909
NM_011348	Sema3e	3522	3566	62.8908
NM_001110216	Cbx5	7991	8037	62.4842
NM_172964	Arhgap28	3530	3569	62.2607
NM_009154	Sema5a	5661	5702	61.8969
NM_001081164	Otud4	7030	7084	61.861
NM_199196	Suz12	3458	3500	61.4763
NM_010690	Lats1	3895	3936	61.2877
NM_023913	Ern1	3340	3383	61.0569
NM_182994	Arl5a	2718	2759	60.6171
NM_172525	Arhgap29	4737	4777	60.252
NM_009829	Ccnd2	1913	1955	60.1752
NM_011749	Zfp148	6108	6149	59.6773
NM_027388	Pigw	2109	2153	59.174
NM_027994	Cand1	4122	4165	58.9105
NM_144825	Taok1	6387	6434	58.6647
NM_194340	Prr14l	2316	2356	58.4574
NM_145952	Tbc1d12	3252	3293	58.4522
NM_001110140	Atp2a2	4403	4462	58.0561
NM_053268	Rasa2	5012	5054	57.4758
NM_019969	Plag1	4134	4174	57.2494
NM_028291	Pan3	3687	3732	57.1939
NM_173026	Zbtb11	3980	4019	57.0963
NM_144842	Zmym5	4186	4229	56.8717
NM_194355	Spire1	2739	2784	56.6316
NM_172645	Suco	4841	4887	56.5833
NM_026149	Nudcd1	2211	2258	56.456
NM_016747	Dlg3	3513	3558	56.1763
NM_001025613	Otud7b	3908	3949	55.9711
NM_001033275	Gxylt1	4312	4354	55.8031
NM_008037	Fosl2	4055	4096	55.609
NM_026014	Cdt1	2078	2119	55.4036
NM_001081158	Cluh	4900	4944	55.107
NM_010167	Eya4	2118	2157	54.9187
NM_008364	Il1rap	2794	2842	54.6983
NM_001205173	Iffo2	3927	3966	54.6053
NM_001081213	Ermp1	4563	4611	54.5917
NM_145443	L2hgdh	2248	2288	54.5857
NM_001025093	Atf2	2183	2234	54.5046
NM_172402	Slc25a32	1561	1615	54.2119
NM_138756	Slc25a36	1809	1857	54.108
NM_011249	Rbl1	4138	4179	53.598
NM_133900	Psph	1401	1447	53.552
NM_172643	Zbtb41	6580	6632	53.5282
NM_178665	Lpp	15466	15510	53.4477
NM_028975	Tmem33	1989	2035	53.4311
NM_001109691	Phf21a	3452	3493	53.272
NM_027444	Bbx	7627	7674	52.9991
NM_133739	Tmem123	2420	2461	52.6507
NM_017467	Zfp316	3934	3974	52.5248
NM_007509	Atp6v1b2	1880	1927	52.4118
NM_028840	Armc1	1973	2014	52.0232
NM_181401	Tmem64	1701	1741	52.0194
NM_001082536	Mkl1	3686	3731	51.9985
NM_010513	Igf1r	9538	9581	51.457
NM_001190401	Usp34	633	672	51.1589
NM_001163564	Naf1	2343	2386	50.906
NM_020588	Tmem183a	1658	1701	50.8228
NM_011334	Clcn4	3502	3542	50.7794
NM_001198571	Abi2	4510	4552	50.6268
NM_008569	Anapc1	5759	5816	50.2455
NM_025757	Gid4	742	790	49.8986
NM_009951	Igf2bp1	3440	3488	49.7826
NM_177681	Zfp12	3873	3913	49.702
NM_138679	Ash1l	9163	9205	49.6434
NM_026576	Etaa1	2716	2757	49.6312
NM_001159417	Irf9	1875	1915	49.6297
NM_207625	Acsl4	3956	3998	49.5966
NM_172591	Fcho2	2814	2854	49.2581
NM_009152	Sema3a	4185	4231	48.7775
NM_001080794	G3bp2	3434	3483	48.709
NM_080793	Setd7	5198	5238	48.7068
NM_153543	Aldh1l2	3683	3725	48.5613
NM_011277	Rnf2	2085	2129	48.3435
NM_024495	Car13	1866	1909	48.3001
NM_007566	Birc6	5714	5771	48.2883
NM_028812	Gtf2e1	2303	2345	48.1747
NM_011135	Cnot7	2197	2237	47.6656
NM_178118	Dixdc1	3239	3279	47.5052
NM_011808	Ets1	2126	2165	47.2907
NM_008991	Abcd3	2599	2641	46.9852
NM_007757	Cpox	2569	2610	46.8702
NM_153592	Erlin2	1142	1182	46.507
NM_197940	Wipf2	4571	4630	46.4775
NM_001164367	Rab11fip2	3001	3042	46.3626
NM_001025102	Arl14ep	3014	3054	45.8208
NM_133825	D1Ertd622e	2488	2529	45.6837
NM_017463	Pbx2	1658	1702	45.6024
NM_008466	Kpna3	2138	2180	45.4098
NM_016795	Srpk1	2281	2325	45.3873
NM_172920	Dpy19l1	1316	1356	45.0937
NM_001194940	Dlc1	5780	5820	44.9138
NM_009688	Xiap	6020	6067	44.8299
NM_025863	Trim59	1226	1272	44.4266
NM_001012517	Fut10	2412	2453	44.397
NM_153794	Fam210a	2600	2641	44.0508
NM_026344	Dph2	2117	2156	44.0294
NM_008222	Hccs	1123	1164	44.0272
NM_001145920	Runx2	4711	4754	43.9674
NM_008517	Lta4h	1376	1417	43.9377
NM_001127177	Ptpn2	604	644	43.9156
NM_009517	Zmat3	2477	2533	43.788
NM_172565	Klhl11	756	797	43.7016
NM_001033375	A230046K03Rik	5027	5067	43.6356
NM_001080926	Lrp8	3025	3065	43.6072
NM_016688	Pdcd7	1586	1626	43.4278
NM_011264	Rev3l	10097	10138	43.326
NM_008869	Pla2g4a	2603	2650	43.2584
NM_029963	Mrps5	1339	1380	43.2025
NM_001167777	Asxl3	10572	10611	43.1878
NM_133906	Zkscan1	3276	3316	42.7267
NM_028148	Scaf11	6717	6761	42.7141
NM_001081150	Lonrf1	3433	3476	42.5847
NM_054087	Slc19a2	821	868	42.1634
NM_139146	Satb2	2943	2984	42.0164
NM_011626	Tmem165	1602	1644	41.7492
NM_178246	Smg5	3657	3705	41.7066
NM_009767	Chic1	2265	2308	41.6918
NM_011276	Rlim	4953	4997	41.6251
NM_009671	Ankfy1	7054	7094	41.5824
NM_201609	Zfp652	2483	2535	41.5621
NM_011767	Zfr	3319	3362	41.2826
NM_172707	Ppp1cb	1780	1825	41.2665
NM_176841	Ccdc88a	6736	6786	41.2478
NM_198249	Arhgef40	4794	4850	41.1146
NM_008548	Man1a	3658	3698	41.0908
NM_001012309	Nsrp1	1836	1877	41.0425
NM_009677	Ap1g1	746	786	41.0157
NM_007537	Bcl2l2	3029	3079	40.8696
NM_144904	Ptbp3	4550	4594	40.4889
NM_172303	Jade1	5179	5219	40.3143
NM_001081152	Npat	4969	5009	40.023
NM_172284	Ddx19b	3691	3734	39.8724
NM_026283	Samd8	3229	3271	39.4733
NM_026434	Rbm18	2318	2357	39.4253
NM_001077495	Pik3r1	5262	5302	39.2467
NM_023066	Asph	3163	3202	38.9801
NM_001039088	Seh1l	1259	1301	38.9178
NM_023041	Pex19	1153	1195	38.8962
NM_181750	R3hdm1	4503	4543	38.8605
NM_030722	Pum1	3833	3898	38.8502
NM_007712	Clk2	1975	2016	38.3647
NM_009147	Sec23a	3401	3440	38.3584
NM_011693	Vcam1	2961	3004	38.0611
NM_183262	Stk35	1779	1824	37.9668
NM_172585	Larp4b	3792	3838	37.8782
NM_007862	Dlg1	3908	3950	37.7269
NM_178892	Tiparp	3175	3216	37.5475
NM_001013577	Inip	1337	1377	37.5394
NM_011828	Hs2st1	1708	1750	37.4815
NM_146194	Picalm	2716	2760	37.438
NM_001081111	Tmf1	3415	3456	37.3951
NM_001031814	Smg1	5873	5915	37.3734
NM_019472	Myo10	7550	7592	37.2862
NM_133919	Aff1	922	974	37.0858
NM_181395	Pxdn	5559	5605	36.4857
NM_019400	Rabep1	3288	3328	36.4479
NM_011083	Pik3c2a	6912	6953	36.2688
NM_178396	Car12	2012	2054	35.9029
NM_178647	Cggbp1	2220	2263	35.8169
NM_133242	Rbm39	2753	2793	35.781
NM_001082485	Zfp266	2093	2146	35.707
NM_001242396	Jmjd1c	7178	7219	35.528
NM_007945	Eps8	3305	3346	35.3393
NM_007961	Etv6	767	813	35.3212
NM_008994	Pex2	1149	1197	35.2618
NM_019927	Arih1	3462	3501	35.1576
NM_133680	Mfsd14b	1546	1587	35.0286
NM_001163355	Rhot1	2209	2255	34.939
NM_183138	Tet3	10777	10817	34.8249
NM_031494	Zfp275	5690	5734	34.689
NM_028572	Vgll3	1888	1939	34.686
NM_146066	Gspt1	2760	2801	34.6665
NM_183142	Alg11	397	437	34.544
NM_009706	Arhgap5	2655	2694	34.4781
NM_134034	Smek2	1951	1995	34.3219
NM_172517	Rbbp5	2763	2802	33.9402
NM_009178	St3gal4	1783	1822	33.9205
NM_019715	Kcmf1	1726	1767	33.8919
NM_134063	Fam208b	3157	3199	33.838
NM_022655	Ireb2	3829	3869	33.7889
NM_001080746	Gtf2i	3453	3498	33.6846
NM_172742	Mtmr10	4133	4174	33.4273
NM_011333	Ccl2	697	752	33.3436
NM_001081216	Phip	6981	7020	33.3277
NM_027434	Rprd1b	1541	1581	33.327
NM_175653	Hist1h3c	431	472	33.1565
NM_181517	Ipo7	1580	1620	33.0992
NM_172424	Med13l	9225	9266	33.0191
NM_027975	Fam83d	1951	1990	32.963
NM_001024952	Rc3h1	2640	2683	32.874
NM_030695	Lrba	9757	9797	32.8534
NM_019774	Akap8	2512	2560	32.7106
NM_023814	Tbx18	4055	4098	32.431
NM_026191	Dhx40	2985	3032	32.3817
NM_199299	Jade2	5006	5050	32.2838
NM_001177773	Fbxw7	980	1019	32.2313
NM_026849	Mtmr14	819	859	32.1732
NM_011273	Xpr1	5707	5749	32.1031
NM_001199188	Snx5	1541	1586	31.9999
NM_011055	Pde3b	5134	5175	31.9839
NM_001163505	Atl3	3855	3900	31.9478
NM_173439	Fbxo45	3087	3131	31.8603
NM_009481	Usp9x	920	960	31.7684
NM_001142918	Tcf7l2	2551	2592	31.7658
NM_212450	Ctdspl2	1962	2002	31.7352
NM_016769	Smad3	3411	3453	31.6482
NM_030235	Avl9	2550	2590	31.3162
NM_027556	Cep192	2081	2123	31.27
NM_178194	Hist1h2be	590	642	31.1735
NM_133957	Nfat5	11027	11069	31.1001
NM_001115010	Lin54	4381	4423	31.072
NM_001081362	Trrap	2438	2478	31.0412
NM_001081237	Klhl42	2193	2232	30.5991
NM_145471	Lrrc14	1898	1938	30.1902
NM_027652	Ept1	2422	2466	30.0575
NM_010804	Mllt10	3455	3498	30.0087
NM_027875	Syde1	2971	3011	29.9333
NM_001081430	Naa30	2715	2760	29.8612
NM_008538	Marcks	2262	2310	29.7926
NM_007561	Bmpr2	1630	1672	29.7753
NM_001037987	Edil3	4181	4221	29.7468
NM_008514	Lrp6	5965	6007	29.7006
NM_175155	Sash1	4444	4484	29.6481
NM_172871	Klhl9	3218	3261	29.5334
NM_001110013	Tmtc3	323	371	29.3115
NM_198303	Eif5b	3901	3942	29.2673
NM_144933	Med17	2310	2352	29.2278
NM_019426	Atf7ip	4368	4409	29.0922
NM_013528	Gfpt1	2297	2339	29.0885
NM_173740	Maoa	1577	1617	29.0565
NM_029482	4930579G24Rik	1004	1056	28.9758
NM_011386	Skil	5904	5946	28.6969
NM_028390	Anln	3706	3748	28.5928
NM_027696	Mier1	3501	3544	28.5919
NM_022887	Tsc1	4196	4239	28.5289
NM_012024	Ppp2r5e	4182	4223	28.3815
NM_029721	Snx27	3757	3798	28.3418
NM_019961	Pex3	991	1032	28.172
NM_028372	Mblac2	3640	3680	28.0372
NM_007635	Ccng2	2042	2085	28.0041
NM_172302	Cpsf7	2434	2474	28
NM_145374	Mios	665	740	27.9357
NM_001123382	Il1r1	4708	4749	27.8639
NM_001167885	Suv420h1	4068	4108	27.6344
NM_178398	Wipi2	2017	2063	27.5063
NM_001033270	Slc4a7	5372	5412	27.5028
NM_010048	Dgcr2	3175	3215	27.0779
NM_001080548	Usp6nl	3130	3171	26.9447
NM_001080755	Zzz3	3869	3909	26.8848
NM_054043	Msi2	3159	3200	26.5916
NM_008501	Lif	3791	3831	26.4015
NM_001005509	Eif2a	2065	2112	26.2657
NM_010284	Ghr	3021	3065	26.1182
NM_030081	Rbsn	2829	2869	26.0894
NM_016888	B3gnt2	1664	1706	26.0494
NM_172677	Ythdf3	4686	4726	26.0071
NM_008395	Itch	2942	2982	25.9578
NM_019717	Atl2	1973	2013	25.8446
NM_028099	Dusp11	2080	2124	25.8289
NM_027008	Kctd5	2285	2330	25.7764
NM_028696	Nabp1	2350	2407	25.7536
NM_145958	Kbtbd2	3414	3459	25.5092
NM_020508	Brd4	3060	3108	25.4938
NM_010570	Irs1	6007	6048	25.3256
NM_001037746	Prps1l3	3696	3736	25.2578
NM_172608	Tmem184b	2055	2101	25.2161
NM_008549	Man2a1	5225	5265	25.2124
NM_133819	Ppp1r15b	2841	2883	25.1978
NM_001045529	Morc3	3955	3998	24.9806
NM_001199084	Wnk1	10328	10370	24.9682
NM_001170985	Kirrel	7009	7054	24.7353
NM_019553	Ddx21	2750	2797	24.7022
NM_153088	Ctdsp1	1238	1284	24.6292
NM_146121	Rabgap1	814	855	24.541
NM_027275	Ptcd3	1458	1501	24.5382
NM_001081232	D5Ertd579e	1821	1864	24.5283
NM_013515	Stom	2411	2451	24.4915
NM_026182	Mtfr1	1592	1632	24.3801
NM_010432	Hipk1	6757	6797	24.328
NM_007520	Bach1	3313	3362	24.3125
NM_010924	Nnmt	814	854	24.2894
NM_001044386	Zfx	5842	5883	24.0451
NM_024188	Oxct1	2335	2376	23.9865
NM_001190852	Pdlim5	4083	4125	23.8802
NM_172652	Kansl3	1131	1171	23.8164
NM_025673	Golph3	1193	1235	23.7833
NM_008017	Smc2	3777	3817	23.7325
NM_010500	Ier5	1665	1711	23.6698
NM_007690	Chd1	407	448	23.6679
NM_145959	Fam91a1	3416	3457	23.557
NM_023229	Fastk	1447	1489	23.5269
NM_138589	Ubfd1	1271	1317	23.4139
NM_145930	AW549877	4861	4903	23.3195
NM_001081400	1810013L24Rik	2563	2606	23.315
NM_001164099	Add3	3944	3987	23.2123
NM_011202	Ptpn11	5081	5126	23.1693
NM_145925	Pttg1ip	1816	1892	22.9452
NM_021494	Dennd5a	4743	4790	22.9443
NM_182939	Ppp4r2	3009	3049	22.8663
NM_134015	Fbxw11	3251	3295	22.864
NM_026836	Taf11	1097	1137	22.7914
NM_207653	Cflar	5348	5387	22.615
NM_009994	Cyp1b1	4085	4129	22.5744
NM_133998	Fam207a	1809	1850	22.5594
NM_028108	Naa50	1078	1125	22.5296
NM_177601	Tmem60	275	315	22.5255
NM_001161362	Ppp2r3a	1546	1586	22.4282
NM_001081267	Rsf1	5991	6030	22.3772
NM_028459	Wasl	2088	2129	22.3008
NM_026201	Ccar1	292	334	22.2669
NM_001128084	Arhgap21	6394	6440	22.0393
NM_020027	Prrc2a	5963	6002	22.0263
NM_032396	Kremen1	1402	1443	22.0112
NM_001033285	Cdc42bpa	6420	6460	21.9616
NM_172860	Cbfa2t2	5513	5560	21.9029
NM_133352	Tm9sf3	2526	2583	21.8867
NM_001033422	Thoc2	5260	5302	21.8292
NM_133766	Efr3a	4235	4277	21.6968
NM_021512	Nup160	916	964	21.6098
NM_181322	Ctcf	3581	3623	21.4814
NM_001013380	Dync1li2	1105	1147	21.444
NM_028058	Fundc1	897	939	21.388
NM_172421	Asxl2	6473	6519	21.368
NM_001193659	Cldn12	2385	2429	21.2787
NM_025648	Farsa	1641	1684	21.1228
NM_024207	Derl1	2304	2350	21.0831
NM_027722	Nudt4	1356	1399	21.036
NM_011521	Sdc4	2242	2284	20.9853
NM_033560	Vps37a	2825	2864	20.8734
NM_011809	Ets2	2191	2238	20.8244
NM_008960	Pten	2351	2390	20.8028
NM_001100451	Msl2	1151	1192	20.7934
NM_001085492	Rere	5080	5127	20.7658
NM_008976	Ptpn14	4294	4337	20.7648
NM_008402	Itgav	1193	1235	20.644
NM_146019	Chd3	635	678	20.5992
NM_011580	Thbs1	5681	5729	20.5678
NM_011630	Nr2c2	2493	2533	20.3372
NM_028876	Tmed5	2483	2523	20.3206
NM_028385	Setd5	5302	5342	20.2903
NM_173443	Vcpip1	4311	4353	20.0123
NM_008332	Ifit2	2147	2195	19.945
NM_001081163	Chsy1	3508	3547	19.9115
NM_028355	Ndc1	432	472	19.7233
NM_001122730	Tnrc18	1678	1718	19.6406
NM_025747	Cfap97	2225	2265	19.5842
NM_175251	Arid2	6840	6916	19.3949
NM_012055	Asns	571	623	19.1836
NM_027920	March8	4318	4362	19.0168
NM_030165	Csgalnact2	180	220	18.9999
NM_021297	Tlr4	1947	1987	18.9925
NM_133761	Dcp1a	3725	3765	18.9641
NM_178599	Commd8	1210	1251	18.8738
NM_029789	Cers2	1513	1556	18.8599
NM_027707	Nipbl	5567	5610	18.8384
NM_001033713	Mef2a	2141	2186	18.7323
NM_024451	Sun1	3579	3619	18.7104
NM_016714	Nup50	2340	2388	18.7045
NM_001135151	Slc39a14	919	959	18.699
NM_007982	Ptk2	4115	4154	18.6193
NM_133917	Mlxip	4712	4753	18.4198
NM_008377	Lrig1	4757	4797	18.4106
NM_008468	Kpna6	2039	2083	18.3578
NM_021450	Trpm7	6774	6818	18.3395
NM_026198	Tmem167b	1867	1909	18.1026
NM_153423	Wasf2	3452	3492	18.0788
NM_001160214	Smek1	1668	1718	17.9639
NM_011908	Ubl3	1473	1530	17.916
NM_198652	Hjurp	2446	2498	17.7045
NM_001163026	Dnajc13	1805	1862	17.6882
NM_181070	Rab18	2022	2074	17.6052
NM_172616	C330027C09Rik	3169	3219	17.3663
NM_008448	Kif5b	3726	3779	17.3358
NM_001164734	Mpp6	2159	2203	17.3063
NM_026202	Ccdc50	2056	2100	17.2962
NM_001113413	Rnf13	1624	1669	17.2221
NM_001039089	Sel1l	6006	6045	17.1562
NM_013672	Sp1	5239	5280	17.15
NM_176840	Osbpl11	1644	1691	17.1001
NM_175171	Mast4	9368	9412	17.0193
NM_010806	Mllt4	6511	6567	16.9525
NM_026106	Dr1	2898	2941	16.9381
NM_133774	Stard4	2833	2875	16.8297
NM_017374	Ppp2cb	1590	1630	16.7751
NM_011917	Xrn2	2911	2954	16.748
NM_010124	Eif4ebp2	1579	1625	16.6137
NM_001167750	Vps50	4360	4405	16.6002
NM_177821	Ep300	8022	8065	16.5597
NM_173182	Fndc3b	5281	5323	16.4946
NM_007496	Zfhx3	14711	14752	16.4802
NM_001110826	Ddx6	1128	1169	16.4545
NM_010728	Lox	2618	2658	16.4095
NM_175686	Prrx1	2759	2801	16.3289
NM_001177560	Gng12	3949	3989	16.2942
NM_172300	Ube2z	2600	2643	16.2815
NM_001025392	Bclaf1	3403	3442	16.1285
NM_144866	Etf1	1902	1956	16.0586
NM_031391	Gtf2a1	5282	5322	16.045
NM_016900	Cav2	1391	1450	16.0028
NM_028136	Dhx36	1158	1201	15.9325
NM_146211	Colgalt1	2039	2082	15.915
NM_021548	Arpp19	1583	1623	15.8827
NM_144549	Trib1	2027	2071	15.8211
NM_009640	Angpt1	3528	3570	15.7764
NM_018785	Prpf40a	862	903	15.5194
NM_023740	Zdhhc16	1029	1069	15.5144
NM_028264	Tmem55a	1860	1903	15.5025
NM_011678	Usp4	1693	1732	15.4687
NM_175028	Adnp2	2998	3041	15.4454
NM_153117	9530068E07Rik	1401	1452	15.4429
NM_011959	Orc5	537	577	15.4268
NM_023764	Tollip	2463	2511	15.3885
NM_001080948	Larp4	4275	4328	15.285
NM_008926	Prkg2	3299	3340	15.1723
NM_025378	Ifitm3	577	621	15.0874
NM_053153	Klra4	363	403	15.0769
NM_172843	Tor1aip2	5586	5629	15.0197
NM_008924	Prkar2a	2532	2610	14.9432
NM_133662	Ier3	698	741	14.8292
NM_025948	Lsm14a	2038	2084	14.8064
NM_009395	Tnfaip1	3172	3212	14.7924
NM_013827	Mtf2	3114	3166	14.7305
NM_134082	Farp1	3920	3968	14.7219
NM_145393	Ythdf2	1490	1535	14.6792
NM_010683	Lamc1	5944	5986	14.6651
NM_001033238	Cblb	1056	1096	14.6035
NM_029092	Trmt10c	257	298	14.5537
NM_031184	Glis2	3093	3134	14.4622
NM_001081034	Fbxo11	3482	3522	14.3411
NM_008925	Prkcsh	192	232	14.1821
NM_009859	Sept7	2242	2284	13.9905
NM_026067	Eri1	1515	1555	13.9833
NM_001170849	Luc7l2	3496	3536	13.9386
NM_054093	Ube3b	2935	2984	13.9357
NM_172782	Nxt2	1971	2012	13.9087
NM_008565	Mcm4	2856	2898	13.886
NM_001001806	Zfp36l2	3133	3175	13.8567
NM_001170433	Ppfibp1	394	439	13.7712
NM_022327	Ralb	2043	2084	13.6573
NM_008057	Fzd7	3120	3161	13.5522
NM_145575	Cald1	2197	2237	13.5487
NM_030708	Zfhx4	12991	13031	13.5104
NM_001040690	Rap1gds1	3422	3463	13.5071
NM_172924	Peak1	8307	8351	13.495
NM_001003955	Rab11fip5	2735	2774	13.4605
NM_001099637	Cep170	5618	5661	13.4558
NM_008760	Ogn	1977	2017	13.4448
NM_018861	Slc1a4	1895	1934	13.3745
NM_175400	Sephs1	2046	2086	13.2922
NM_013692	Klf10	2047	2087	13.264
NM_172406	Trak2	3127	3167	13.2622
NM_012032	Serinc3	1935	1976	13.2488
NM_001081103	Stim2	3184	3225	13.1347
NM_001081282	Ibtk	1978	2019	13.1038
NM_175341	Mbnl2	3166	3214	13.0208
NM_033561	Eif4h	2289	2330	12.7374
NM_031249	Cstf2t	2550	2590	12.6857
NM_172409	Fmnl2	4877	4919	12.6723
NM_178744	Zbtb1	2858	2900	12.6452
NM_133839	Mmadhc	769	811	12.6126
NM_029872	Hnrnpa0	2056	2102	12.5843
NM_133897	Lrrc8c	2701	2755	12.575
NM_009270	Sqle	2403	2452	12.5583
NM_001005868	Erbb2ip	5515	5556	12.5576
NM_008379	Kpnb1	1628	1675	12.5049
NM_176849	Arglu1	1186	1237	12.5038
NM_026453	Mak16	1159	1211	12.4321
NM_025706	Tbc1d15	2777	2850	12.3873
NM_010749	M6pr	1637	1679	12.3817
NM_001001984	Kdm2a	6207	6248	12.345
NM_010567	Inppl1	2483	2524	12.2505
NM_001009818	Sept11	3724	3765	12.2206
NM_146112	Gigyf2	4798	4869	12.1394
NM_007839	Dhx15	1294	1352	12.1343
NM_001161458	Cbfb	1139	1183	12.0135
NM_001033268	Fam120a	2553	2603	11.999
NM_023053	Twsg1	1199	1274	11.9596
NM_001042541	Akap1	3420	3460	11.8875
NM_009866	Cdh11	3055	3095	11.8584
NM_026170	Ergic1	522	562	11.8307
NM_009289	Slk	4476	4517	11.8023
NM_027326	Mllt3	4041	4083	11.7905
NM_053090	Fam126a	4870	4911	11.6313
NM_024452	Luzp1	4739	4779	11.4845
NM_172536	Zfp609	5480	5520	11.4711
NM_025558	Cyb5b	1278	1318	11.4573
NM_010288	Gja1	2665	2713	11.4341
NM_015753	Zeb2	4471	4538	11.4309
NM_019402	Pabpn1	1606	1653	11.4032
NM_011991	Cops3	980	1019	11.3992
NM_019671	Net1	3157	3200	11.3925
NM_026893	Dcaf12	2016	2055	11.3825
NM_022989	Arl6ip6	980	1019	11.3792
NM_175088	Mdfic	2652	2693	11.3689
NM_130877	Peg10	1662	1701	11.28
NM_001160219	Pum2	3475	3518	11.2495
NM_010123	Eif3a	1132	1174	11.2177
NM_001081395	Amotl1	7123	7162	11.188
NM_144802	Hnrnpll	2151	2197	11.1576
NM_019661	Ykt6	1073	1114	11.147
NM_001078167	Srsf1	1235	1277	11.0902
NM_138599	Tomm70a	3226	3269	10.9872
NM_001048061	Hnrnpab	1566	1606	10.9692
NM_001039474	Tcerg1	4023	4063	10.9219
NM_027117	Klhdc2	1449	1488	10.8255
NM_145985	Arcn1	2635	2690	10.7858
NM_025814	Serbp1	2060	2100	10.7789
NM_001111023	Runx1	3492	3531	10.7668
NM_001024205	Nufip2	1780	1833	10.7512
NM_010515	Igf2r	4107	4147	10.6468
NM_001033165	Dnajc25	1224	1276	10.5957
NM_144948	Rbm7	946	987	10.5939
NM_013507	Eif4g2	2485	2526	10.5296
NM_008224	Hcfc1	7033	7076	10.4812
NM_013890	Fbxw2	300	342	10.4767
NM_001081286	Fat1	14468	14509	10.4469
NM_145508	Dyrk3	2008	2053	10.4062
NM_008173	Nr3c1	5485	5528	10.3928
NM_033523	Spred2	851	893	10.2384
NM_010786	Mdm2	1808	1849	10.2184
NM_197985	Adipor2	3731	3774	10.2003
NM_009847	Cd2ap	3836	3881	10.1935
NM_008018	Sh3pxd2a	5542	5583	10.1651
NM_009930	Col3a1	224	274	10.1548
NM_153526	Insig1	1212	1257	10.1543
NM_001077190	Abi1	2202	2256	10.0677
NM_024222	Stt3b	1514	1554	10.064
NM_012056	Fkbp9	2559	2604	10.0077
NM_144788	Hectd1	8725	8765	10.0057
NM_172626	Rbm27	4906	4953	10.001
NM_184053	Calu	1400	1443	9.98659
NM_145625	Eif4b	2668	2708	9.93364
NM_023243	Ccnh	650	689	9.85243
NM_026879	Chmp2b	1429	1469	9.78705
NM_008775	Pafah1b2	2145	2185	9.70908
NM_007950	Ereg	1819	1863	9.59488
NM_007700	Chuk	2849	2889	9.55905
NM_011897	Spry2	1706	1746	9.55722
NM_177325	Tsr1	2561	2603	9.51415
NM_212445	Kdelc2	2013	2053	9.48169
NM_001081225	Fam178a	2370	2410	9.47136
NM_025554	Polr2e	896	937	9.45598
NM_001005605	Aebp2	2967	3010	9.42917
NM_001159595	Ints8	603	646	9.42521
NM_001081340	Setd2	3041	3082	9.41726
NM_134255	Elovl5	2053	2092	9.32237
NM_007540	Bdnf	3243	3283	9.29812
NM_001081056	Xpot	3760	3801	9.26256
NM_028722	Msl1	3892	3933	9.25602
NM_001035532	Akap2	4617	4659	9.2314
NM_008098	Mtpn	1233	1276	9.21806
NM_010830	Msh6	3917	3962	9.17166
NM_178654	Pkn2	3609	3653	9.14835
NM_001025375	Wdr61	1173	1217	9.13968
NM_028932	Eaf1	3218	3261	9.13758
NM_024428	Dpy30	665	708	9.10991
NM_016665	Stra13	493	548	9.04433
NM_009790	Calm1	1261	1305	8.83013
NM_015771	Lats2	3972	4015	8.81762
NM_001166406	Kif20a	580	622	8.72357
NM_177340	Synpo	4212	4256	8.69797
NM_145569	Mat2a	1769	1808	8.65262
NM_053009	Zfp91	3635	3678	8.53939
NM_023215	Chtop	984	1028	8.50064
NM_145073	Hist1h3g	431	478	8.42645
NM_011030	P4ha1	2306	2346	8.39564
NM_008871	Serpine1	2161	2200	8.21109
NM_007842	Dhx9	2183	2225	8.04647
NM_009834	Noct	2491	2531	7.96305
NM_022885	Slc30a5	733	773	7.89279
NM_030886	Ankrd17	8443	8489	7.86646
NM_153119	Plekho2	2505	2546	7.82804
NM_172695	Plaa	418	474	7.79032
NM_010509	Ifnar2	2639	2680	7.68151
NM_178078	Cnot1	1743	1783	7.67018
NM_001080819	Arid1a	2018	2066	7.63799
NM_133656	Crk	1429	1476	7.62918
NM_021714	Wbp11	2577	2616	7.49637
NM_015751	Abce1	3321	3361	7.39862
NM_146034	Ctage5	2652	2692	7.39804
NM_009041	Rdx	4468	4508	7.31735
NM_026011	Arl8b	1460	1502	7.30631
NM_175666	Hist2h2bb	444	487	7.28972
NM_026398	Pop5	802	841	7.1498
NM_030685	Serp1	2142	2182	7.13495
NM_133816	Sh3bp4	1690	1735	7.12748
NM_018865	Wisp1	1900	1945	7.12635
NM_025613	Eid1	1327	1371	7.10277
NM_009537	Yy1	1474	1514	7.05528
NM_029701	Spcs3	1460	1500	7.03171
NM_027828	Fam110c	2132	2174	7.02344
NM_027439	Atp6ap2	1412	1455	7.01157
NM_019764	Amotl2	3809	3851	6.91388
NM_013495	Cpt1a	2255	2296	6.90637
NM_178627	Poldip3	3195	3235	6.89261
NM_008255	Hmgcr	3229	3268	6.81967
NM_144551	Trib2	2395	2435	6.70832
NM_016748	Ctps	2419	2461	6.66388
NM_029502	Cant1	2925	2968	6.63588
NM_001044384	Timp1	809	852	6.62703
NM_001033474	Atxn7l3b	1155	1196	6.57737
NM_010560	Il6st	4289	4328	6.50935
NM_013876	Rnf11	1398	1437	6.45446
NM_008246	Mfsd14a	2294	2334	6.44999
NM_009643	Ahnak	13107	13152	6.42615
NM_008786	Pcmt1	1395	1437	6.4225
NM_028906	Dpp8	1883	1923	6.41425
NM_011495	Plk4	1225	1268	6.41195
NM_145452	Rasa1	4299	4346	6.38912
NM_025822	Rsrc1	1329	1370	6.36536
NM_172261	Ppp1r9b	3816	3857	6.35973
NM_001003908	Cltc	5253	5295	6.35621
NM_175174	Klhl5	1217	1275	6.33599
NM_026268	Dusp6	127	174	6.32686
NM_016898	Cd164	2741	2783	6.32426
NM_010485	Elavl1	3384	3424	6.20619
NM_001025250	Vegfa	2693	2734	6.19984
NM_177093	Lrrc58	6031	6071	6.18717
NM_019653	Wsb1	1667	1708	6.07498
NM_008482	Lamb1	5675	5723	6.03777
NM_033144	Sept8	3266	3305	5.98412
NM_001164621	Rnf14	2226	2266	5.9761
NM_130450	Elovl6	3003	3042	5.95785
NM_024459	Ppp3r1	1304	1344	5.87936
NM_011499	Strap	1270	1314	5.80538
NM_028292	Ppme1	1778	1819	5.78775
NM_009687	Apex1	980	1019	5.77155
NM_026742	Ndufaf4	801	843	5.76644
NM_024454	Rab21	1121	1160	5.76034
NM_008810	Pdha1	1687	1729	5.70589
NM_133753	Errfi1	2298	2338	5.69914
NM_009499	Vasp	1663	1711	5.6421
NM_133950	Kdelr1	306	358	5.59205
NM_080554	Psmd5	1832	1879	5.56088
NM_001024806	Cebpz	1393	1433	5.44319
NM_025942	Ola1	1452	1497	5.43607
NM_001008705	Bud31	127	175	5.42183
NM_177445	Dars	1990	2037	5.39932
NM_001080932	Foxk2	4238	4281	5.37965
NM_011063	Pea15a	787	827	5.33827
NM_026998	Snx6	1422	1462	5.33703
NM_026064	Myl12a	1214	1254	5.30159
NM_010516	Cyr61	1560	1604	5.273
NM_008654	Ppp1r15a	931	973	5.26608
NM_018821	Socs6	2415	2454	5.22472
NM_001081080	Phf3	20	59	5.18576
NM_025535	Sar1b	1003	1046	5.14133
NM_007856	Dhcr7	1114	1154	5.07652
NM_133718	Tmem30a	1757	1799	5.03545
NM_172413	Rap2c	2481	2521	5.02808
NM_020007	Mbnl1	3904	3947	5.00704
NM_028817	Acsl3	2680	2725	4.9758
NM_023118	Dab2	2866	2941	4.9679
NM_026697	Rab14	1792	1832	4.92044
NM_007508	Atp6v1a	2374	2417	4.90288
NM_025478	Isoc1	1809	1882	4.89295
NM_178880	Son	8379	8418	4.87402
NM_029565	Tmem59	1074	1114	4.86783
NM_025797	Cyb5a	665	706	4.79345
NM_016716	Cul3	391	440	4.79275
NM_013654	Ccl7	606	648	4.76884
NM_010120	Eif1a	1532	1580	4.72301
NM_177305	Arl4c	2743	2784	4.70159
NM_021372	Sertad2	3022	3063	4.68839
NM_010169	F2r	2612	2652	4.62084
NM_008060	Ganab	3429	3482	4.59925
NM_146054	Fermt2	2839	2878	4.47648
NM_024473	BC005537	2458	2499	4.47003
NM_030693	Atf5	1182	1232	4.46894
NM_011690	Vars	3535	3575	4.42162
NM_007591	Calr	1428	1469	4.40851
NM_133940	Fbxl14	1742	1782	4.38673
NM_026360	Ddx47	1026	1065	4.36724
NM_175294	Nucks1	3837	3878	4.34187
NM_021880	Prkar1a	3022	3072	4.30918
NM_009371	Tgfbr2	4656	4697	4.2851
NM_024457	Rap1b	1462	1503	4.2798
NM_148952	E2f4	1612	1654	4.26264
NM_172769	Sc5d	920	961	4.22366
NM_009386	Tjp1	6023	6062	4.2204
NM_001111059	Cd34	1608	1651	4.20217
NM_145377	Trim41	3134	3174	4.18403
NM_019796	Syncrip	2459	2499	4.16762
NM_011740	Ywhaz	2334	2376	4.16558
NM_033604	Rnf111	3029	3071	4.15172
NM_028534	Smap1	1895	1939	4.07955
NM_175149	2310022B05Rik	2844	2894	4.02928
NM_009128	Scd2	3507	3549	4.00881
NM_178716	Tnpo1	4589	4628	3.9653
NM_001031667	Gsk3a	2055	2095	3.90911
NM_001081290	Prrc2c	6688	6728	3.88985
NM_025335	Tmem167	2762	2802	3.84995
NM_007604	Capza2	1465	1504	3.8433
NM_001039214	Mex3c	3243	3285	3.84124
NM_008971	Twf1	2318	2358	3.77228
NM_153792	Traf7	2631	2670	3.71507
NM_001161413	Slc3a2	2077	2119	3.48402
NM_183029	Igf2bp2	2568	2621	3.47229
NM_008326	Irgm1	786	827	3.4097
NM_007636	Cct2	1157	1197	3.40261
NM_011404	Slc7a5	980	1019	3.37062
NM_026002	Mtdh	3283	3323	3.35489
NM_019693	Ddx39b	770	811	3.32662
NM_008512	Lrp1	14737	14780	3.31442
NM_010441	Hmga2	2418	2458	3.2587
NM_018871	Ywhag	2144	2183	3.24169
NM_001077265	Hnrnpd	1461	1503	3.17464
NM_025443	Pno1	1138	1182	3.06297
NM_001112703	Abl1	6107	6149	3.03434
NM_026609	Leprotl1	908	949	2.9598
NM_019640	Pitpnb	1303	1345	2.93943
NM_011631	Hsp90b1	2640	2680	2.84302
NM_008686	Nfe2l1	1859	1899	2.75193
NM_011543	Skp1a	771	811	2.70887
NM_145465	Stk24	1361	1402	2.70348
NM_010221	Fkbp10	1631	1673	2.68165
NM_001004144	Git1	3529	3572	2.61514
NM_010684	Lamp1	517	568	2.60585
NM_011156	Prep	1522	1564	2.59522
NM_027558	Pgrmc2	1401	1441	2.57804
NM_010649	Klra4	277	317	2.55393
NM_001042743	Mast2	1282	1321	2.46634
NM_009466	Ugdh	1987	2033	2.41778
NM_019817	Copz1	1324	1363	2.3797
NM_007596	Caml	1178	1220	2.37849
NM_026155	Ssr3	2138	2178	2.35496
NM_007631	Ccnd1	1238	1281	2.22415
NM_025816	Tax1bp1	299	338	2.09936
NM_144901	Csde1	1965	2005	2.05793
NM_011594	Timp2	2086	2125	1.97032
NM_007597	Canx	2549	2589	1.96103
NM_008019	Fkbp1a	1282	1323	1.89832
