# Supplementary material for: Roquin targets mRNAs in a 3′-UTR-specific manner by different modes of regulation
Source: Nat Commun. 2018 Sep 19;9:3810. doi: 10.1038/s41467-018-06184-3 (PMC6145892; doi:10.1038/s41467-018-06184-3)
Supplement: Supplementary file 4 — Supplementary Data 2 [file 41467_2018_6184_MOESM4_ESM.xlsx]

## Sheet: Table S3 Roquin Binding Sites i
Supplementary Data 2	Roquin Binding Sites inferred from PAR-CLIP.
Direct Roquin binding sites were identified by PAR-CLIP across three biological replicates.
		Replicate 1							Replicate 2							Replicate 3
RefSeq ID	Gene Name	start	end	CLIP reads	Expected CLIP reads	Log(Posterior probability)	Fold-enrichment	Rank	start	end	CLIP reads	Expected CLIP reads	Log(Posterior probability)	Fold-enrichment	Rank	start	end	CLIP reads	Expected CLIP reads	Log(Posterior probability)	Fold-enrichment	Rank	Rank (average)
NM_145545	Gbp7	4335	4374	868	0.0259442	0	33456.4	1	4338	4377	3758	0.039819	0	94377	1	4338	4375	546	0.0177785	0	30711.2	1	1
NM_178731	Lrrtm4	2826	2865	182	0.0182347	0	9980.99	4	2792	2831	1017	0.0279865	0	36339	3	2792	2830	154	0.0124955	0	12324.5	2	3
NM_175122	Rab39b	2764	2803	384	0.0733943	0	5232.02	5	2765	2804	1121	0.112645	0	9951.6	5	2765	2803	244	0.0502941	0	4851.46	5	5
NM_021274	Cxcl10	751	790	350	0.154752	0	2261.69	6	753	792	1437	0.237512	0	6050.21	6	753	790	357	0.106045	0	3366.49	6	6
NM_019440	Irgm2	3390	3429	193	0.16278	0	1185.65	7	3399	3438	1306	0.249834	0	5227.46	7	3399	3435	295	0.111547	0	2644.63	7	7
NM_011581	Thbs2	4949	4988	90	0.173612	-3.92494e-210	518.397	13	4956	4995	664	0.266459	0	2491.94	10	4956	4988	117	0.118969	-1.49963e-304	983.446	10	11
NM_001143777	Fam13c	2923	2962	273	0.278364	0	980.73	8	2929	2968	1100	0.427232	0	2574.71	9	2929	2963	132	0.190752	-1.08694442085074e-322	692	17	11.3333
NM_010275	Gdnf	3423	3462	97	0.199239	-1.88731e-223	486.853	15	3425	3464	1115	0.305791	0	3646.28	8	3425	3463	99	0.13653	-3.1026e-245	725.114	15	12.6667
NM_020505	Vav3	3520	3559	294	0.37662	0	780.628	10	3524	3563	1428	0.578035	0	2470.44	11	3524	3559	178	0.258082	0	689.702	18	13
NM_009099	Trim30a	3554	3593	217	0.316264	0	686.135	12	3557	3596	714	0.485401	0	1470.95	18	3557	3598	170	0.216723	0	784.411	12	14
NM_010275	Gdnf	1880	1919	61	0.199239	-9.4853e-130	306.165	21	1879	1918	712	0.305791	0	2328.39	12	1879	1917	130	0.13653	0	952.169	11	14.6667
NM_172684	Rsbn1	1454	1493	1598	4.34973	0	367.379	19	1453	1492	15184	6.67594	0	2274.43	13	1453	1493	2292	2.98069	0	768.949	13	15
NM_009099	Trim30a	2112	2151	243	0.316264	0	768.345	11	2112	2151	689	0.485401	0	1419.44	20	2112	2149	144	0.216723	0	664.443	19	16.6667
NM_172153	Lcorl	3841	3880	765	0.800552	0	955.591	9	3843	3882	1663	1.22868	0	1353.48	21	3843	3876	348	0.548586	0	634.359	20	16.6667
NM_001145778	Zkscan3	2149	2188	618	2.48837	0	248.355	30	2185	2224	6371	3.81914	0	1668.18	15	2185	2224	3399	1.70518	0	1993.34	8	17.6667
NM_008857	Prkci	1747	1786	874	2.05857	0	424.567	17	1747	1786	2689	3.15948	0	851.09	28	1747	1785	1031	1.41065	0	730.868	14	19.6667
NM_011578	Tgfbr3	5231	5270	847	1.71976	0	492.511	14	5235	5274	2449	2.63948	0	927.835	24	5235	5274	517	1.17848	0	438.7	24	20.6667
NM_019419	Arl6ip1	1132	1171	525	2.09063	0	251.121	29	1136	1175	4799	3.20869	0	1495.63	17	1136	1179	1015	1.43262	0	708.491	16	20.6667
NM_001145778	Zkscan3	2189	2228	393	2.48837	0	157.935	42	2185	2224	6371	3.81914	0	1668.18	16	2185	2224	3399	1.70518	0	1993.34	9	22.3333
NM_178778	Scai	3382	3421	152	0.749129	-1.49503e-289	202.902	33	3389	3428	2177	1.14976	0	1893.44	14	3389	3422	290	0.513348	0	564.919	21	22.6667
NM_009099	Trim30a	3476	3515	109	0.316264	-4.62318e-234	344.649	20	3477	3516	444	0.485401	0	914.708	26	3477	3520	71	0.216723	-2.01406e-152	327.607	27	24.3333
NM_008176	Cxcl1	828	867	156	0.341288	0	457.091	16	829	868	769	0.523808	0	1468.09	19	829	866	56	0.233871	-2.10534e-113	239.448	39	24.6667
NM_011578	Tgfbr3	4825	4864	516	1.71976	0	300.042	22	4826	4865	2602	2.63948	0	985.801	23	4826	4865	312	1.17848	0	264.748	35	26.6667
NM_172458	Zfp871	6096	6135	331	1.30683	0	253.285	28	6101	6140	1679	2.00571	0	837.109	29	6101	6139	394	0.895515	0	439.97	23	26.6667
NM_175523	Ppm1k	4446	4485	52	0.188614	-7.82183e-109	275.695	26	4449	4488	200	0.289484	0	690.884	33	4449	4485	60	0.12925	-1.08526e-138	464.218	22	27
NM_033565	Aff4	7351	7390	1503	6.24869	0	240.53	31	7353	7392	8251	9.59047	0	860.333	27	7353	7390	1438	4.28197	0	335.826	26	28
NM_001161822	Rgs17	2630	2669	90	0.348945	-1.28105e-182	257.921	27	2633	2672	346	0.535559	0	646.054	35	2633	2672	72	0.239118	-7.66613e-152	301.107	32	31.3333
NM_001043354	Rorb	2745	2784	64	0.308748	-5.95247e-125	207.289	32	2744	2783	281	0.473865	0	592.995	38	2744	2795	67	0.211573	-4.41675e-143	316.676	29	33
NM_172546	Cnksr3	2303	2342	535	3.46487	0	154.407	43	2305	2344	4272	5.31787	0	803.328	30	2305	2342	727	2.37434	0	306.191	31	34.6667
NM_008331	Ifit1	2212	2251	164	0.569019	0	288.215	23	2212	2251	318	0.873328	0	364.124	60	2212	2246	125	0.389926	-8.2526e-264	320.574	28	37
NM_172393	Aim1	6502	6541	148	0.781912	-1.43193e-277	189.28	38	6517	6556	1192	1.20008	0	993.271	22	6517	6538	95	0.535813	-5.70583e-177	177.301	54	38
NM_001039934	Map2	4610	4649	152	1.2371	-1.97244e-256	122.868	56	4610	4649	1738	1.8987	0	915.364	25	4610	4649	232	0.847735	0	273.67	34	38.3333
NM_011081	Piga	1881	1920	346	0.938567	0	368.647	18	1895	1934	1007	1.44051	0	699.059	32	1895	1920	92	0.643162	-6.79326e-163	143.043	69	39.6667
NM_030609	Hist1h1a	693	732	318	1.67914	0	189.382	37	693	732	1333	2.57714	0	517.239	42	693	730	221	1.15065	0	192.066	45	41.3333
NM_008467	Kpna4	2992	3031	627	4.60259	0	136.228	48	2994	3033	4255	7.06403	0	602.348	37	2994	3027	654	3.15396	0	207.358	42	42.3333
NM_199017	9230110C19Rik	897	936	419	3.38405	0	123.816	55	898	937	2324	5.19383	0	447.454	48	898	937	833	2.31895	0	359.214	25	42.6667
NM_001039967	Zfp869	2045	2084	160	1.15206	-3.25163e-278	138.882	47	2044	2083	884	1.76817	0	499.952	44	2044	2083	150	0.789457	-1.63846e-281	190.004	47	46
NM_013464	Ahr	3929	3968	440	1.55324	0	283.279	24	3933	3972	1060	2.3839	0	444.649	49	3933	3967	155	1.06437	-7.72334e-273	145.626	66	46.3333
NM_001083316	Pdgfra	6021	6060	476	2.74794	0	173.22	39	6024	6063	1659	4.21753	0	393.358	56	6024	6060	358	1.88305	0	190.117	46	47
NM_028990	Tmem168	2757	2796	457	4.20476	0	108.686	74	2765	2804	4209	6.45345	0	652.21	34	2765	2798	798	2.88135	0	276.953	33	47
NM_008969	Ptgs1	2200	2239	244	1.92416	0	126.809	53	2206	2245	1297	2.95319	0	439.186	51	2206	2250	318	1.31855	0	241.175	38	47.3333
NM_008728	Npr3	2394	2433	285	2.33619	0	121.993	58	2395	2434	2198	3.58557	0	613.012	36	2395	2433	287	1.6009	0	179.275	53	49
NM_198295	Tmx3	1755	1794	458	3.95109	0	115.917	66	1756	1795	2896	6.06412	0	477.563	46	1756	1795	669	2.70752	0	247.089	37	49.6667
NM_139227	Atxn7	6012	6051	894	4.52557	0	197.544	34	6015	6054	2455	6.94583	0	353.449	62	6015	6052	443	3.10119	0	142.848	70	55.3333
NM_030139	Zfp449	2978	3017	93	0.55841	-8.60431e-171	166.544	40	2980	3019	266	0.857045	0	310.369	74	2980	3017	67	0.382656	-1.17926e-125	175.092	55	56.3333
NM_177089	Tacc1	5742	5781	113	1.27731	-1.44177e-175	88.4668	92	5743	5782	898	1.96042	0	458.066	47	5743	5782	201	0.875292	0	229.638	41	60
NM_001161845	Sgk1	3000	3039	942	8.29489	0	113.564	67	3010	3049	7008	12.731	0	550.469	40	3010	3048	776	5.68415	0	136.52	76	61
NM_001039967	Zfp869	2118	2157	100	1.15206	-5.44695e-155	86.8014	95	2119	2158	942	1.76817	0	532.754	41	2119	2157	149	0.789457	-3.13456e-279	188.737	48	61.3333
NM_001083316	Pdgfra	4755	4794	312	2.74794	0	113.539	68	4756	4795	1419	4.21753	0	336.453	65	4756	4795	316	1.88305	0	167.813	57	63.3333
NM_001171147	Yap1	2466	2505	3782	32.156	0	117.614	64	2466	2505	16278	49.3529	0	329.828	68	2466	2508	3573	22.0352	0	162.149	59	63.6667
NM_001042634	Clk1	1567	1606	409	3.29227	0	124.23	54	1570	1609	1941	5.05296	0	384.131	57	1570	1608	281	2.25606	0	124.554	82	64.3333
NM_001081191	Eml5	7139	7178	103	0.699892	-3.68343e-183	147.166	45	7149	7188	295	1.07419	0	274.625	88	7149	7182	75	0.479608	-1.8405e-136	156.378	61	64.6667
NM_026666	Ubn1	5007	5046	579	6.10986	0	94.7649	84	5007	5046	2809	9.37738	0	299.551	76	5007	5046	1058	4.18684	0	252.697	36	65.3333
NM_152825	Usp45	3579	3618	252	2.15604	0	116.881	65	3579	3618	1029	3.30907	0	310.963	73	3579	3617	237	1.47744	0	160.412	60	66
NM_011382	Six4	4768	4807	322	2.69396	0	119.527	62	4768	4807	2360	4.13467	0	570.783	39	4768	4808	200	1.84606	0	108.339	98	66.3333
NM_172712	Uba6	4876	4915	312	2.56378	0	121.695	59	4876	4915	1628	3.93488	0	413.736	54	4876	4915	212	1.75685	0	120.67	86	66.3333
NM_011946	Map3k2	5750	5789	208	2.00081	0	103.958	76	5754	5793	887	3.07084	0	288.846	79	5754	5789	256	1.37107	0	186.715	49	68
NM_001080924	Znrf3	4252	4291	306	2.72277	0	112.386	69	4255	4294	1684	4.1789	0	402.977	55	4255	4291	226	1.8658	0	121.127	85	69.6667
NM_008331	Ifit1	1473	1512	77	0.569019	-3.98241e-135	135.321	49	1488	1527	174	0.873328	0	199.238	134	1488	1527	120	0.389926	-2.68544e-251	307.751	30	71
NM_001039546	Myo6	4784	4823	157	0.81801	-3.86878e-295	191.929	35	4790	4829	242	1.25548	0	192.755	141	4790	4835	116	0.560549	-5.5494e-223	206.94	43	73
NM_029999	Lbh	1856	1895	356	3.94765	0	90.1802	87	1856	1895	1818	6.05884	0	300.058	75	1856	1895	439	2.70516	0	162.282	58	73.3333
NM_145997	Kdm5a	5737	5776	140	1.8015	-9.63008e-209	77.7129	110	5739	5778	884	2.76494	0	319.718	70	5739	5778	286	1.2345	0	231.673	40	73.3333
NM_009472	Unc5c	3249	3288	92	1.03521	-7.71149e-144	88.8709	90	3251	3290	547	1.58884	0	344.277	64	3251	3288	101	0.709387	-3.15895e-178	142.376	71	75
NM_001002929	Nup85	255	294	564	6.52423	0	86.447	96	273	312	7201	10.0134	0	719.139	31	273	312	476	4.47079	0	106.469	100	75.6667
NM_153402	Ago3	3255	3294	141	1.17154	-6.63811e-237	120.354	60	3258	3297	519	1.79808	0	288.641	80	3258	3295	89	0.802812	-7.88004e-148	110.86	93	77.6667
NM_001039934	Map2	4393	4432	125	1.2371	-5.37406e-201	101.043	79	4395	4434	556	1.8987	0	292.832	77	4395	4434	113	0.847735	-1.11706e-195	133.296	79	78.3333
NM_029775	Dcun1d5	1032	1071	1136	11.2658	0	100.836	80	1032	1071	4860	17.2907	0	281.076	84	1032	1069	1037	7.71999	0	134.327	78	80.6667
NM_001167883	Ankrd50	3437	3476	266	3.39712	0	78.3016	107	3438	3477	1623	5.21389	0	311.284	72	3438	3477	351	2.32791	0	150.779	64	81
NM_001083316	Pdgfra	4602	4641	389	2.74794	0	141.56	46	4607	4646	1065	4.21753	0	252.517	96	4607	4649	197	1.88305	-2.00652953889487e-317	104.617	105	82.3333
NM_018807	Plagl2	2009	2048	490	7.79608	0	62.8521	138	2011	2050	3757	11.9654	0	313.989	71	2011	2050	985	5.34233	0	184.376	50	86.3333
NM_138651	Cds2	409	448	348	3.40061	0	102.335	78	413	452	1093	5.21924	0	209.417	126	413	449	398	2.3303	0	170.794	56	86.6667
NM_010230	Fmn1	9334	9373	254	2.27784	0	111.509	72	9335	9374	1495	3.49602	0	427.629	52	9335	9372	137	1.56091	-1.47416e-211	87.7693	139	87.6667
NM_009196	Slc16a1	2908	2947	1032	12.502	0	82.5465	100	2923	2962	5525	19.1881	0	287.939	81	2923	2949	1061	8.56714	0	123.845	83	88
NM_027490	Dcp2	4350	4389	275	2.45286	0	112.114	70	4364	4403	1077	3.76464	0	286.083	83	4364	4390	171	1.68085	-5.35087e-274	101.735	111	88
NM_001102458	Azin1	3438	3477	580	10.5144	0	55.1623	168	3438	3477	8284	16.1375	0	513.339	43	3438	3473	1089	7.20511	0	151.143	63	91.3333
NM_001162926	Fam84b	4527	4566	305	4.29143	0	71.0719	120	4529	4568	1842	6.58647	0	279.664	86	4529	4566	410	2.94074	0	139.421	74	93.3333
NM_153421	Phc3	5264	5303	124	1.91021	-1.07877e-175	64.9143	137	5267	5306	977	2.93178	0	333.244	67	5267	5304	178	1.30899	-2.04449e-307	135.983	77	93.6667
NM_001040106	Aak1	13983	14022	253	3.04675	0	83.0394	99	13982	14021	1079	4.67614	0	230.746	108	13982	14020	286	2.08781	0	136.985	75	94
NM_177242	Pptc7	3375	3414	1049	6.30569	0	166.358	41	3376	3415	2108	9.67795	0	217.815	119	3376	3415	409	4.32104	0	94.6532	126	95.3333
NM_027322	Prrg1	3744	3783	553	4.50796	0	122.672	57	3749	3788	1453	6.9188	0	210.008	124	3749	3788	323	3.08912	0	104.56	106	95.6667
NM_018872	Tmem131	708	747	313	3.49656	0	89.5167	89	719	758	1740	5.3665	0	324.234	69	719	753	204	2.39605	-2.07190671733961e-310	85.1402	147	101.667
NM_011884	Rngtt	3434	3473	201	1.9508	-1.82804288961261e-322	103.035	77	3434	3473	489	2.99408	0	163.322	185	3434	3473	269	1.3368	0	201.226	44	102
NM_030168	Rictor	6974	7013	211	3.24047	-1.44517e-296	65.1141	136	6976	7015	1730	4.97345	0	347.847	63	6976	7015	224	2.22056	0	100.875	114	104.333
NM_175518	Tmem245	3464	3503	65	1.23167	-5.11322e-88	52.7739	180	3466	3505	542	1.89036	0	286.718	82	3466	3505	155	0.844013	-1.84869e-288	183.646	52	104.667
NM_153319	Amot	5081	5120	311	4.21822	0	73.7277	115	5073	5112	1475	6.47411	0	227.831	110	5073	5114	328	2.89058	0	113.472	90	105
NM_133821	Phlpp1	5344	5383	396	6.51167	0	60.8139	144	5337	5376	2773	9.99408	0	277.464	87	5337	5381	520	4.46218	0	116.535	89	106.667
NM_008861	Pkd2	4750	4789	333	4.15112	0	80.2193	103	4752	4791	1637	6.37113	0	256.94	95	4752	4789	262	2.8446	0	92.1045	128	108.667
NM_198654	Nsl1	2905	2944	245	1.81903	0	134.687	50	2906	2945	743	2.79184	0	266.133	92	2906	2943	93	1.24651	-2.63726e-138	74.6085	187	109.667
NM_021716	Fign	6144	6183	54	0.576522	-3.12228e-87	93.6651	86	6147	6186	148	0.884844	-1.31622e-269	167.261	178	6147	6183	57	0.395067	-1.16489e-102	144.279	68	110.667
NM_172458	Zfp871	6418	6457	110	1.30683	-1.22448e-168	84.1734	98	6421	6460	403	2.00571	0	200.926	133	6421	6458	95	0.895515	-1.03631e-155	106.084	101	110.667
NM_019827	Gsk3b	6135	6174	520	7.49106	0	69.4161	123	6137	6176	2320	11.4972	0	201.787	130	6137	6173	676	5.13332	0	131.689	80	111
NM_001024604	Ankrd28	3844	3883	347	4.03073	0	86.0886	97	3846	3885	1202	6.18635	0	194.299	139	3846	3886	297	2.7621	0	107.527	99	111.667
NM_001081193	Lemd3	3155	3194	260	2.21024	0	117.634	63	3165	3204	800	3.39227	0	235.83	104	3165	3194	120	1.51459	-1.78499e-180	79.2293	170	112.333
NM_172679	4932438A13Rik	1053	1092	65	1.21954	-2.6931e-88	53.2987	175	1053	1092	493	1.87175	0	263.39	93	1053	1092	117	0.835703	-5.86352e-205	140.002	73	113.667
NM_010121	Eif2ak3	4420	4459	333	1.73634	0	191.783	36	4420	4459	429	2.66493	0	160.98	193	4420	4458	116	1.18984	-5.22153e-185	97.4919	124	117.667
NM_007901	S1pr1	2313	2352	89	1.32377	-1.66142e-128	67.232	128	2316	2355	452	2.03172	0	222.471	116	2316	2353	93	0.907129	-3.91346e-151	102.521	110	118
NM_207680	Bcl2l11	1220	1259	271	4.59395	0	58.9906	148	1220	1259	2044	7.05078	0	289.897	78	1220	1253	289	3.14805	0	91.8029	129	118.333
NM_021310	Jmy	3924	3963	215	2.38414	0	90.1792	88	3932	3971	780	3.65917	0	213.163	121	3932	3964	138	1.63375	-8.72629e-211	84.468	149	119.333
NM_172699	Foxj3	2944	2983	689	10.4156	0	66.1507	130	2944	2983	3834	15.9858	0	239.837	101	2944	2983	651	7.1374	0	91.2097	131	120.667
NM_001163572	Tmem170b	1063	1102	257	2.02472	0	126.931	52	1069	1108	579	3.10753	0	186.322	149	1069	1103	110	1.38746	-8.70841e-166	79.2818	169	123.333
NM_001195049	Pak3	3962	4001	81	0.725515	-3.82639e-135	111.645	71	3962	4001	167	1.11352	-9.12633e-296	149.975	208	3962	4001	54	0.497166	-9.798e-91	108.616	96	125
NM_175115	Ikzf5	3822	3861	172	3.40395	-9.71453e-224	50.5296	194	3823	3862	1914	5.22437	0	366.36	59	3823	3855	229	2.33259	0	98.1742	123	125.333
NM_033565	Aff4	5237	5276	688	6.24869	0	110.103	73	5236	5275	1952	9.59047	0	203.535	128	5236	5273	327	4.28197	0	76.3666	178	126.333
NM_001114609	Ino80d	7601	7640	239	3.27689	0	72.935	116	7605	7644	1887	5.02936	0	375.197	58	7605	7642	155	2.24552	-9.05978e-223	69.0264	207	127
NM_001081201	Dpy19l4	2870	2909	207	2.34293	-3.17955452315488e-318	88.351	93	2871	2910	623	3.59591	0	173.252	170	2871	2912	158	1.60551	-3.34296e-251	98.4109	121	128
NM_001100591	Rc3h2	5234	5273	202	2.81846	-2.03967e-292	71.6703	119	5234	5273	1056	4.32576	0	244.119	100	5234	5289	151	1.93138	-3.12708e-225	78.1826	174	131
NM_029492	Zdhhc20	1416	1455	493	8.80461	0	55.9934	164	1420	1459	3145	13.5133	0	232.734	107	1420	1459	593	6.03344	0	98.2856	122	131
NM_001115153	Uspl1	1483	1522	277	7.93033	-1.65112479203772e-314	34.9292	298	1484	1523	5851	12.1714	0	480.715	45	1484	1522	999	5.43433	0	183.831	51	131.333
NM_008765	Orc2	2135	2174	575	5.38588	0	106.761	75	2141	2180	1575	8.26623	0	190.534	145	2141	2173	282	3.69072	0	76.4078	177	132.333
NM_013852	Abcf3	2297	2336	519	3.9837	0	130.281	51	2294	2333	924	6.11416	0	151.125	207	2294	2335	233	2.72987	0	85.3522	144	134
NM_008056	Fzd6	3036	3075	202	2.50874	-1.51521e-302	80.5185	102	3037	3076	596	3.85041	0	154.789	199	3037	3075	181	1.71914	-1.79949e-292	105.285	103	134.667
NM_019673	Actl6a	1677	1716	320	6.00483	0	53.2904	176	1682	1721	1956	9.21619	0	212.235	122	1682	1724	422	4.11487	0	102.555	109	135.667
NM_011774	Slc30a4	4819	4858	907	13.766	0	65.887	131	4821	4860	4009	21.128	0	189.748	146	4821	4858	858	9.43328	0	90.9546	132	136.333
NM_080708	Bmp2k	815	854	110	2.23269	-3.23135e-143	49.2679	201	818	857	1430	3.42673	0	417.308	53	818	857	127	1.52997	-2.45525e-193	83.008	157	137
NM_009830	Ccne2	2139	2178	125	2.05422	-1.34536e-173	60.8503	143	2148	2187	587	3.15281	0	186.183	150	2148	2178	139	1.40767	-1.12053e-221	98.7444	119	137.333
NM_138651	Cds2	896	935	232	3.40061	0	68.2231	126	901	940	821	5.21924	0	157.303	196	901	935	264	2.3303	0	113.29	91	137.667
NM_012012	Exo1	2279	2318	73	1.11291	-2.75432e-105	65.594	132	2280	2319	570	1.70808	0	333.707	66	2280	2317	51	0.76263	-4.44749e-75	66.8739	216	138
NM_001083316	Pdgfra	5490	5529	240	2.74794	0	87.338	94	5492	5531	719	4.21753	0	170.479	174	5492	5529	159	1.88305	-3.05921e-242	84.4373	150	139.333
NM_145610	Ppan	1622	1661	594	10.3613	0	57.3287	158	1623	1662	2614	15.9025	0	164.377	184	1623	1662	908	7.10018	0	127.884	81	141
NM_172684	Rsbn1	1601	1640	172	4.34973	-1.00016e-205	39.5427	260	1603	1642	1682	6.67594	0	251.949	97	1603	1642	434	2.98069	0	145.604	67	141.333
NM_001122594	Phlpp2	5347	5386	156	2.03427	-2.92363e-231	76.686	112	5346	5385	767	3.12219	0	245.661	99	5346	5382	94	1.394	-1.22949e-135	67.4317	214	141.667
NM_008857	Prkci	3069	3108	149	2.05857	-2.41691e-217	72.3805	118	3071	3110	541	3.15948	0	171.231	173	3071	3109	126	1.41065	-7.6838e-196	89.3205	135	142
NM_199017	9230110C19Rik	1078	1117	133	3.38405	-1.51827e-159	39.302	261	1078	1117	1198	5.19383	0	230.658	109	1078	1117	354	2.31895	0	152.655	62	144
NM_001025602	Il1rl1	3100	3139	61	1.36005	-1.5857e-78	44.8514	227	3104	3143	399	2.0874	0	191.147	143	3104	3138	137	0.931985	-3.40373e-242	146.998	65	145
NM_001162945	Mtx3	5275	5314	94	1.23867	-1.91383e-140	75.8877	113	5287	5326	409	1.90111	0	215.137	120	5287	5313	59	0.848812	-2.78691e-87	69.5089	205	146
NM_001168525	Sgms1	3218	3257	71	1.24207	-2.87175e-98	57.1625	159	3219	3258	358	1.90633	0	187.796	147	3219	3258	76	0.851141	-1.20756e-119	89.2919	136	147.333
NM_019963	Stat2	2935	2974	183	3.56413	-4.59481e-239	51.345	187	2941	2980	965	5.47021	0	176.41	163	2941	2974	271	2.44235	0	110.959	92	147.333
NM_001171147	Yap1	1964	2003	1955	32.156	0	60.7973	145	1963	2002	7236	49.3529	0	146.617	217	1963	2004	2606	22.0352	0	118.265	87	149.667
NM_009741	Bcl2	4667	4706	258	4.50004	0	57.3329	157	4670	4709	1169	6.90664	0	169.257	176	4670	4706	309	3.08369	0	100.205	116	149.667
NM_019419	Arl6ip1	1077	1116	79	2.09063	-7.39732e-95	37.7877	272	1078	1117	756	3.20869	0	235.61	105	1078	1117	202	1.43262	0	141	72	149.667
NM_177326	Pak2	1778	1817	187	3.90367	-1.17447e-238	47.9037	206	1785	1824	1475	5.99133	0	246.189	98	1785	1817	225	2.67502	0	84.1114	151	151.667
NM_013598	Kitl	2462	2501	160	2.02231	-3.02516e-239	79.1176	105	2463	2502	515	3.10383	0	165.924	181	2463	2502	109	1.3858	-6.12293e-164	78.6547	171	152.333
NM_175121	Slc38a2	3363	3402	734	17.2469	0	42.5583	241	3364	3403	5452	26.4705	0	205.965	127	3364	3402	1283	11.8186	0	108.558	97	155
NM_201518	Flrt2	7007	7046	181	3.2789	-4.13139e-242	55.2015	166	7010	7049	892	5.03244	0	177.25	162	7010	7047	195	2.2469	-1.67519e-298	86.7864	140	156
NM_028298	Zfp655	2298	2337	413	7.3676	0	56.0562	163	2300	2339	2382	11.3078	0	210.652	123	2300	2336	379	5.04872	0	75.0686	183	156.333
NM_001081093	Arfip1	1955	1994	273	2.78884	0	97.89	81	1956	1995	838	4.28031	0	195.78	137	1956	1994	108	1.91108	-4.72826e-147	56.5125	254	157.333
NM_009851	Cd44	4716	4755	926	18.2605	0	50.7105	191	4720	4759	5189	28.0262	0	185.148	151	4720	4757	1143	12.5132	0	91.3436	130	157.333
NM_011101	Prkca	7145	7184	246	2.77111	0	88.773	91	7144	7183	685	4.25309	0	161.059	192	7144	7178	141	1.89893	-1.96719e-207	74.2523	189	157.333
NM_013598	Kitl	5034	5073	109	2.02231	-3.70273e-146	53.8989	171	5037	5076	568	3.10383	0	183	155	5037	5074	118	1.3858	-3.28137e-181	85.1491	146	157.333
NM_175489	Osbpl8	3779	3818	148	2.26844	-2.74002e-209	65.2429	134	3782	3821	578	3.4816	0	166.016	180	3782	3820	129	1.55447	-2.63673e-196	82.9863	158	157.333
NM_013464	Ahr	4991	5030	123	1.55324	-7.27943e-185	79.1894	104	4996	5035	481	2.3839	0	201.77	131	4996	5033	65	1.06437	-3.94401e-92	61.0689	238	157.667
NM_177025	Cobll1	4826	4865	605	11.9534	0	50.6132	192	4826	4865	3572	18.346	0	194.701	138	4826	4865	702	8.19118	0	85.7019	143	157.667
NM_008728	Npr3	2309	2348	133	2.33619	-1.17074e-180	56.9303	160	2311	2350	706	3.58557	0	196.9	136	2311	2349	118	1.6009	-7.58808e-174	73.7087	191	162.333
NM_030188	Ttc30a1	2277	2316	83	0.876534	-1.96793e-132	94.6911	85	2278	2317	135	1.3453	-2.37156e-216	100.349	314	2278	2316	70	0.600653	-1.24219e-118	116.54	88	162.333
NM_027184	Ipmk	2461	2500	538	5.5457	0	97.0121	82	2466	2505	1373	8.51152	0	161.311	190	2466	2501	254	3.80024	0	66.8378	217	163
NM_026577	Arl13b	1555	1594	108	1.77114	-1.36293e-150	60.9777	142	1556	1595	337	2.71834	0	123.973	255	1556	1595	134	1.21369	-2.49458e-220	110.407	94	163.667
NM_001164805	Thsd7a	9329	9368	101	2.03032	-3.25607e-132	49.7458	198	9330	9369	595	3.11613	0	190.942	144	9330	9368	117	1.3913	-4.47106e-179	84.0941	152	164.667
NM_020267	Trim44	4511	4550	503	9.06485	0	55.4891	165	4511	4550	2548	13.9127	0	183.142	154	4511	4552	469	6.21177	0	75.5018	180	166.333
NM_013784	Pign	441	480	219	1.4485	0	151.191	44	452	491	294	2.22315	0	132.245	235	452	480	65	0.992598	-4.22231e-94	65.4847	222	167
NM_010111	Efnb2	3184	3223	1088	25.2284	0	43.126	238	3185	3224	6876	38.7204	0	177.581	161	3185	3223	1820	17.288	0	105.275	104	167.667
NM_053158	Mrpl1	478	517	176	1.83991	-3.31776e-277	95.6569	83	485	524	528	2.82388	0	186.976	148	485	517	65	1.26081	-2.32684e-87	51.554	276	169
NM_001033634	Zyg11b	3487	3526	102	1.65404	-6.31188e-143	61.6671	140	3494	3533	691	2.53862	0	272.195	89	3494	3526	56	1.13345	-1.02027e-74	49.4068	291	173.333
NM_001080706	Btaf1	6899	6938	186	2.84431	-3.15038e-262	65.3938	133	6905	6944	1227	4.36543	0	281.072	85	6905	6937	94	1.94909	-4.78825e-122	48.2277	304	174
NM_080708	Bmp2k	6238	6277	154	2.23269	-2.61766e-221	68.975	124	6239	6278	439	3.42673	0	128.111	243	6239	6280	127	1.52997	-2.45525e-193	83.008	156	174.333
NM_001171004	Prkd3	4136	4175	351	6.72032	0	52.2297	184	4138	4177	1779	10.3143	0	172.479	172	4138	4177	366	4.60516	0	79.4761	168	174.667
NM_175238	Rif1	8280	8319	167	4.71378	-4.79517e-192	35.428	295	8284	8323	1466	7.23469	0	202.635	129	8284	8320	337	3.23016	0	104.329	107	177
NM_173413	Rab8b	3992	4031	326	6.44449	0	50.5859	193	3993	4032	2237	9.89097	0	226.166	112	3993	4032	281	4.41614	0	63.6302	229	178
NM_009530	Atrx	8857	8896	479	6.35707	0	75.3492	114	8859	8898	1763	9.75681	0	180.694	157	8859	8897	234	4.35624	0	53.716	267	179.333
NM_146169	Paip2b	1389	1428	257	2.14889	0	119.597	61	1390	1429	369	3.2981	0	111.882	279	1390	1428	105	1.47255	-1.31753e-153	71.3051	198	179.333
NM_177798	Frs2	5528	5567	635	13.706	0	46.33	216	5528	5567	4622	21.0359	0	219.719	117	5528	5560	647	9.39217	0	68.8871	208	180.333
NM_172684	Rsbn1	2705	2744	169	4.34973	-6.19084e-201	38.853	264	2714	2753	2367	6.67594	0	354.557	61	2714	2745	198	2.98069	-3.13018e-280	66.4275	219	181.333
NM_145916	Zfp7	2688	2727	135	2.34052	-4.45536e-184	57.6794	153	2698	2737	818	3.59222	0	227.714	111	2698	2727	81	1.60386	-2.8645e-107	50.503	283	182.333
NM_033320	Glce	3257	3296	109	2.92926	-7.56112e-129	37.2107	279	3259	3298	805	4.49582	0	179.055	159	3259	3303	204	2.00731	0	101.629	112	183.333
NM_172827	Lnpep	4729	4768	287	5.44924	0	52.6679	181	4733	4772	1464	8.36346	0	175.047	168	4733	4767	257	3.73414	0	68.8244	210	186.333
NM_139297	Ugp2	1434	1473	216	6.32747	-6.04229e-244	34.1368	308	1439	1478	1654	9.71138	0	170.316	175	1439	1473	535	4.33596	0	123.387	84	189
NM_001166584	Tead1	3218	3257	994	23.3905	0	42.496	242	3232	3271	8544	35.8996	0	237.997	102	3232	3264	1042	16.0285	0	65.0091	224	189.333
NM_001171147	Yap1	2605	2644	1562	32.156	0	48.5756	204	2596	2635	6191	49.3529	0	125.443	249	2596	2635	2197	22.0352	0	99.704	118	190.333
NM_176836	Fam76b	1683	1722	214	4.08789	-1.06047e-280	52.3498	183	1684	1723	1023	6.27407	0	163.052	187	1684	1722	196	2.80126	-8.09952e-282	69.9685	203	191
NM_001162921	Zc3h12c	5366	5405	89	1.48193	-3.66289e-124	60.0568	147	5371	5410	265	2.27446	0	116.511	270	5371	5405	84	1.01551	-4.79325e-129	82.7173	160	192.333
NM_001171147	Yap1	2218	2257	979	32.156	0	30.4453	352	2223	2262	10345	49.3529	0	209.613	125	2223	2256	2324	22.0352	0	105.468	102	193
NM_008263	Hoxa10	2102	2141	248	6.23013	-1.01353e-295	39.8065	257	2105	2144	1668	9.56198	0	174.441	169	2105	2140	359	4.26926	0	84.0896	153	193
NM_019496	Ammecr1	1943	1982	133	2.63895	-1.07059e-173	50.3989	195	1945	1984	596	4.05025	0	147.152	216	1945	1984	140	1.80836	-1.63799e-208	77.4181	176	195.667
NM_009530	Atrx	8940	8979	286	6.35707	0	44.9893	225	8951	8990	1524	9.75681	0	156.199	197	8951	8978	347	4.35624	0	79.6558	167	196.333
NM_010930	Nov	2152	2191	244	3.12003	0	78.2045	109	2150	2189	1131	4.7886	0	236.186	103	2150	2184	84	2.13803	-4.80871e-102	39.2885	380	197.333
NM_019827	Gsk3b	3996	4035	401	7.49106	0	53.5305	173	4002	4041	1852	11.4972	0	161.082	191	4002	4037	325	5.13332	0	63.3119	232	198.667
NM_011578	Tgfbr3	2327	2366	112	1.71976	-3.2762e-159	65.1254	135	2329	2368	395	2.63948	0	149.651	210	2329	2366	67	1.17848	-8.91358e-93	56.8529	252	199
NM_001081259	Mfsd7b	2415	2454	144	4.18598	-2.77804e-164	34.4005	304	2415	2454	1269	6.42463	0	197.521	135	2415	2454	235	2.86848	0	81.9248	163	200.667
NM_175121	Slc38a2	3210	3249	635	17.2469	0	36.8181	284	3213	3252	4092	26.4705	0	154.587	200	3213	3250	1166	11.8186	0	98.6579	120	201.333
NM_029870	Crebrf	5449	5488	78	1.90594	-2.28022e-96	40.9247	248	5463	5502	795	2.92523	0	271.774	90	5463	5488	70	1.30606	-5.5376e-95	53.5962	269	202.333
NM_177151	Vps13b	394	433	82	2.43739	-2.95852e-94	33.6425	310	399	438	1011	3.7409	0	270.256	91	399	433	115	1.67025	-3.88654e-166	68.8521	209	203.333
NM_027992	Tmem106b	1564	1603	563	12.5655	0	44.8053	228	1564	1603	3121	19.2855	0	161.832	188	1564	1602	619	8.61062	0	71.888	196	204
NM_008857	Prkci	3920	3959	77	2.05857	-3.30978e-92	37.4047	276	3927	3966	574	3.15948	0	181.676	156	3927	3959	106	1.41065	-1.94771e-157	75.1426	182	204.667
NM_145516	Plekhb2	2442	2481	154	4.17204	-4.64354e-180	36.9124	283	2442	2481	1240	6.40323	0	193.652	140	2442	2481	206	2.85893	-1.32979e-298	72.055	194	205.667
NM_001080931	Med13	7278	7317	373	5.14284	0	72.5281	117	7283	7322	672	7.89321	0	85.1365	368	7283	7317	316	3.52418	0	89.6663	134	206.333
NM_134163	Mbnl3	1639	1678	130	3.66385	-2.31284e-150	35.4818	294	1643	1682	989	5.62326	0	175.876	165	1643	1680	205	2.51069	-3.26305e-308	81.6509	164	207.667
NM_007465	Birc2	2680	2719	185	3.22615	-2.124e-250	57.3439	156	2682	2721	511	4.95148	0	103.201	302	2682	2719	179	2.21075	-5.6414e-269	80.968	166	208
NM_018807	Plagl2	2439	2478	382	7.79608	0	48.999	202	2440	2479	1984	11.9654	0	165.812	183	2440	2477	324	5.34233	0	60.6476	240	208.333
NM_027000	Gtpbp4	2309	2348	825	13.331	0	61.8857	139	2311	2350	2850	20.4604	0	139.293	225	2311	2345	492	9.13521	0	53.8575	266	210
NM_001081229	Tsc22d2	3352	3391	260	3.85214	0	67.4949	127	3353	3392	784	5.91226	0	132.606	234	3353	3390	141	2.63972	-1.93806e-187	53.4148	270	210.333
NM_001128096	Atp13a3	880	919	243	6.09846	-6.1819e-290	39.8461	256	881	920	1220	9.3599	0	130.343	237	881	933	361	4.17903	0	86.3837	141	211.333
NM_013844	Zfp68	3213	3252	223	4.44198	-2.36773e-288	50.2028	197	3215	3254	1052	6.81753	0	154.308	202	3215	3252	188	3.04391	-2.17656e-260	61.7627	236	211.667
NM_198295	Tmx3	2395	2434	184	3.95109	-1.15122e-232	46.5694	215	2396	2435	1351	6.06412	0	222.786	115	2396	2415	130	2.70752	-3.69838e-167	48.0144	305	211.667
NM_133748	Insig2	2235	2274	253	4.98742	0	50.7276	190	2235	2274	1177	7.65468	0	153.762	203	2235	2274	199	3.41768	-2.30559e-270	58.2267	248	213.667
NM_001025192	Cxadr	1395	1434	125	3.20432	-9.17645e-150	39.0098	262	1396	1435	688	4.91798	0	139.895	223	1396	1434	181	2.19579	-2.46831e-273	82.4304	161	215.333
NM_001083316	Pdgfra	5942	5981	97	2.74794	-7.32049e-113	35.2991	296	5943	5982	777	4.21753	0	184.231	153	5943	5981	133	1.88305	-5.20047e-193	70.63	201	216.667
NM_007691	Chek1	1637	1676	75	1.57988	-1.38429e-97	47.472	207	1638	1677	291	2.42479	0	120.01	261	1638	1676	76	1.08263	-1.06513e-111	70.1997	202	223.333
NM_013584	Lifr	8001	8040	100	2.02796	-1.45816e-130	49.3106	200	8000	8039	398	3.11251	0	127.871	244	8000	8030	89	1.38968	-1.23475e-126	64.0436	228	224
NM_177239	Mysm1	4933	4972	174	3.7107	-9.83413e-221	46.8915	210	4936	4975	1341	5.69516	0	235.463	106	4936	4972	105	2.54279	-6.41295e-129	41.2932	358	224.667
NM_029749	Usp42	4762	4801	176	5.01391	-1.63288e-201	35.1023	297	4769	4808	1065	7.69533	0	138.396	226	4769	4806	286	3.43583	0	83.2404	155	226
NM_001167963	G2e3	658	697	195	3.66894	-2.22756e-257	53.1489	178	662	701	831	5.63107	0	147.574	214	662	701	124	2.51418	-4.8728e-161	49.3203	292	228
NM_011578	Tgfbr3	5499	5538	135	1.71976	-5.17001e-202	78.4994	106	5506	5545	259	2.63948	0	98.1254	322	5506	5538	66	1.17848	-5.14497e-91	56.0043	257	228.333
NM_009595	Abl2	6522	6561	309	8.17976	0	37.7762	273	6523	6562	1692	12.5543	0	134.775	230	6523	6562	420	5.60526	0	74.9297	184	229
NM_011484	Stam	2011	2050	364	6.43964	0	56.5249	161	2016	2055	1366	9.88353	0	138.21	228	2016	2046	215	4.41282	-2.18297e-275	48.7216	299	229.333
NM_001081061	Bdp1	8364	8403	183	4.06859	-1.05359e-228	44.9788	226	8365	8404	783	6.24445	0	125.391	250	8365	8404	186	2.78804	-7.96896e-264	66.7136	218	231.333
NM_010193	Fem1b	2293	2332	752	16.6935	0	45.0475	224	2296	2335	4077	25.6211	0	159.127	194	2296	2333	585	11.4394	0	51.1391	277	231.667
NM_007910	Efna4	1196	1235	94	2.98905	-7.49428e-105	31.4481	338	1198	1237	806	4.58759	0	175.691	166	1198	1236	147	2.04828	-6.15208e-214	71.7676	197	233.667
NM_008494	Lfng	1398	1437	116	2.30759	-7.82325e-152	50.2688	196	1398	1437	421	3.54169	0	118.87	263	1398	1437	95	1.5813	-2.67412e-132	60.0771	243	234
NM_178670	8030462N17Rik	2626	2665	161	3.14636	-1.54764e-210	51.1703	188	2627	2666	566	4.82902	0	117.208	268	2627	2664	126	2.15607	-9.19156e-173	58.4396	247	234.333
NM_001033173	Usp31	3315	3354	126	3.79273	-2.56698e-142	33.2214	314	3324	3363	691	5.82107	0	118.707	265	3324	3355	245	2.59901	0	94.2668	127	235.333
NM_175104	Fam53c	3788	3827	118	4.13091	-6.03209e-126	28.5652	374	3789	3828	1128	6.3401	0	177.915	160	3789	3828	222	2.83074	0	78.4247	172	235.333
NM_010498	Ids	511	550	273	4.4316	0	61.603	141	517	556	709	6.8016	0	104.24	296	517	553	161	3.0368	-5.55245e-213	53.0164	271	236
NM_022023	Gmfb	1092	1131	482	11.1416	0	43.2614	237	1096	1135	1954	17.1001	0	114.269	276	1096	1132	544	7.63487	0	71.252	199	237.333
NM_001033145	1190002N15Rik	1905	1944	267	7.34008	-7.0667e-308	36.3756	287	1906	1945	1819	11.2655	0	161.466	189	1906	1944	309	5.02986	0	61.4332	237	237.667
NM_017391	Slc5a3	10087	10126	804	21.5476	0	37.3127	277	10090	10129	5000	33.0712	0	151.189	206	10090	10128	937	14.7657	0	63.4578	231	238
NM_172458	Zfp871	1938	1977	53	1.30683	-2.26228e-66	40.5563	250	1939	1978	177	2.00571	-1.38335e-272	88.248	356	1939	1977	93	0.895515	-1.17901e-151	103.851	108	238
NM_146239	Cdk17	3337	3376	186	6.94828	-1.8352e-191	26.7692	401	3341	3380	2334	10.6642	0	218.863	118	3341	3376	333	4.76138	0	69.9378	204	241
NM_183033	Zfp516	7469	7508	396	6.85687	0	57.7523	152	7475	7514	1760	10.5239	0	167.238	179	7475	7508	176	4.69874	-2.28936e-206	37.4569	402	244.333
NM_001163852	Tbc1d24	6018	6057	85	1.2732	-1.22475e-122	66.7611	129	6019	6058	154	1.9541	-3.73055e-230	78.8088	394	6019	6059	60	0.872469	-2.0259e-88	68.7703	212	245
NM_145502	Erlin1	2302	2341	144	2.99629	-7.95531e-185	48.0595	205	2309	2348	851	4.59869	0	185.053	152	2309	2340	81	2.05323	-1.14948e-98	39.45	378	245
NM_030147	Brd8	3384	3423	252	6.23869	-5.34669e-302	40.3931	252	3386	3425	1370	9.57512	0	143.079	221	3386	3424	234	4.27512	-4.833058480414e-311	54.7353	263	245.333
NM_001163572	Tmem170b	4805	4844	74	2.02472	-5.17078e-88	36.5483	286	4809	4848	315	3.10753	0	101.367	308	4809	4845	118	1.38746	-3.77483e-181	85.0478	148	247.333
NM_001167963	G2e3	4462	4501	121	3.66894	-1.97257e-136	32.9796	317	4467	4506	702	5.63107	0	124.665	253	4467	4503	195	2.51418	-4.74133e-289	77.5602	175	248.333
NM_007499	Atm	10275	10314	97	2.3701	-5.38602e-119	40.9266	247	10276	10315	514	3.63762	0	141.301	222	10276	10315	83	1.62413	-2.97281e-110	51.1042	278	249
NM_007514	Slc7a2	4756	4795	179	3.88591	-1.31332e-225	46.0638	219	4757	4796	1045	5.96408	0	175.215	167	4757	4793	109	2.66286	-2.74528e-133	40.9335	364	250
NM_175121	Slc38a2	2424	2463	544	17.2469	0	31.5418	332	2424	2463	3431	26.4705	0	129.616	239	2424	2459	897	11.8186	0	75.8972	179	250
NM_001048208	Med14	5551	5590	107	4.9421	-4.90995e-102	21.6507	485	5570	5609	1961	7.58512	0	258.532	94	5570	5603	265	3.38662	0	78.249	173	250.667
NM_001033496	Zfp213	2476	2515	189	3.60573	-1.88307e-248	52.4165	182	2477	2516	501	5.53406	0	90.5302	348	2477	2515	160	2.47086	-1.97516e-225	64.7547	225	251.667
NM_010303	Gna13	3862	3901	363	10.6369	0	34.1266	309	3870	3909	2383	16.3254	0	145.969	219	3870	3903	467	7.28901	0	64.069	227	251.667
NM_011163	Eif2ak2	1793	1832	258	6.36812	0	40.5143	251	1801	1840	1347	9.77376	0	137.818	229	1801	1837	220	4.36381	-6.44054e-285	50.4146	284	254.667
NM_010230	Fmn1	8578	8617	187	2.27784	-6.15755e-282	82.0953	101	8585	8624	359	3.49602	0	102.688	304	8585	8617	64	1.56091	-9.65505e-80	41.0017	361	255.333
NM_027769	Cpne3	5088	5127	389	10.5326	0	36.9329	282	5094	5133	1920	16.1654	0	118.772	264	5094	5126	479	7.21757	0	66.3658	220	255.333
NM_001170488	Tprkb	1271	1310	114	2.1471	-5.8722e-152	53.0948	179	1284	1323	323	3.29536	0	98.0165	323	1284	1309	79	1.47132	-8.49831e-107	53.6932	268	256.667
NM_001014981	Wdr7	5718	5757	78	2.46439	-8.6107e-88	31.6508	330	5723	5762	562	3.78234	0	148.585	211	5723	5757	105	1.68875	-2.15452e-147	62.1763	235	258.667
NM_001033445	Garem	3063	3102	112	2.48058	-1.46125e-141	45.1506	223	3068	3107	312	3.80719	0	81.9502	379	3068	3102	128	1.69984	-1.94735e-189	75.301	181	261
NM_011774	Slc30a4	2200	2239	433	13.766	0	31.4543	336	2202	2241	2527	21.128	0	119.604	262	2202	2240	704	9.43328	0	74.6294	185	261
NM_001081055	Trappc10	3436	3475	98	3.73533	-1.20827e-101	26.236	406	3437	3476	1154	5.73296	0	201.292	132	3437	3473	150	2.55967	-3.89086e-205	58.6014	246	261.333
NM_007715	Clock	3730	3769	174	5.38401	-3.62476e-193	32.3179	322	3730	3769	788	8.26336	0	95.3608	333	3730	3772	332	3.68944	0	89.9865	133	262.667
NM_173753	Fnip1	2822	2861	262	8.86868	-3.91443e-279	29.5422	363	2820	2859	2441	13.6116	0	179.332	158	2820	2861	319	6.07734	0	52.49	273	264.667
NM_007464	Birc3	2762	2801	69	2.82189	-1.77908e-70	24.4517	437	2765	2804	575	4.33103	0	132.763	233	2765	2802	184	1.93373	-3.34414e-289	95.153	125	265
NM_026954	Tusc1	1123	1162	215	3.69343	-8.99584e-292	58.2114	149	1131	1170	569	5.66867	0	100.376	312	1131	1162	111	2.53096	-6.02787e-139	43.8569	337	266
NM_030250	Nus1	1855	1894	320	10.0273	0	31.9129	325	1856	1895	1749	15.3898	0	113.646	278	1856	1894	494	6.87129	0	71.8933	195	266
NM_145713	Hist1h1d	729	768	976	18.3592	0	53.1612	177	731	770	2480	28.1777	0	88.0129	357	731	768	688	12.5808	0	54.6863	264	266
NM_001170431	Slc35b3	1803	1842	104	1.84334	-1.1444e-141	56.4193	162	1810	1849	232	2.82915	0	82.0033	377	1810	1841	70	1.26317	-5.39468e-96	55.4163	261	266.667
NM_011638	Tfrc	2587	2626	105	4.46777	-8.42439e-104	23.5016	452	2587	2626	897	6.85712	0	130.813	236	2587	2626	310	3.06158	0	101.255	113	267
NM_001033380	Itpripl2	4418	4457	206	8.88033	-2.57799e-199	23.1973	460	4418	4457	2260	13.6295	0	165.817	182	4418	4458	500	6.08533	0	82.1648	162	268
NM_198295	Tmx3	1868	1907	149	3.95109	-1.09634e-175	37.7111	274	1870	1909	922	6.06412	0	152.042	204	1870	1911	123	2.70752	-1.95459e-155	45.429	326	268
NM_178597	Camk2g	2441	2480	263	7.14667	-1.29414e-304	36.8004	285	2442	2481	1048	10.9687	0	95.5448	331	2442	2479	363	4.89732	0	74.1222	190	268.667
NM_010230	Fmn1	8017	8056	131	2.27784	-1.43807e-178	57.5106	154	8013	8052	357	3.49602	0	102.116	306	8013	8061	66	1.56091	-5.31518e-83	42.283	351	270.333
NM_001081093	Arfip1	1448	1487	162	2.78884	-1.23263e-220	58.0886	151	1450	1489	318	4.28031	0	74.2937	421	1450	1488	115	1.91108	-1.86953e-159	60.1753	241	271
NM_027490	Dcp2	5106	5145	97	2.45286	-1.4339e-117	39.5457	259	5106	5145	266	3.76464	0	70.6575	443	5106	5145	168	1.68085	-5.63829e-268	99.9497	117	273
NM_030138	Acap2	5991	6030	469	11.7523	0	39.907	255	5995	6034	2228	18.0374	0	123.521	256	5995	6031	375	8.0534	0	46.5642	314	275
NM_016686	Vezf1	2611	2650	542	16.5374	0	32.7741	319	2614	2653	3714	25.3816	0	146.327	218	2614	2653	550	11.3324	0	48.5333	300	279
NM_008494	Lfng	1774	1813	123	2.30759	-7.16872e-164	53.3023	174	1774	1813	269	3.54169	0	75.9525	409	1774	1813	89	1.5813	-1.14362e-121	56.2828	256	279.667
NM_181071	Tanc2	2835	2874	181	5.98126	-9.1853e-196	30.2612	356	2837	2876	1170	9.18001	0	127.451	245	2837	2876	250	4.09871	0	60.9948	239	280
NM_010434	Hipk3	6368	6407	268	8.06652	-9.90578e-299	33.2237	313	6373	6412	2180	12.3805	0	176.084	164	6373	6407	223	5.52766	-1.51131e-267	40.3426	368	281.667
NM_021466	Taf1a	1539	1578	115	2.25411	-2.75485e-151	51.018	189	1538	1577	210	3.45959	-7.71728e-289	60.7008	521	1538	1578	137	1.54465	-3.53029e-212	88.6934	137	282.333
NM_007930	Enc1	3877	3916	443	9.49377	0	46.6622	212	3885	3924	1455	14.571	0	99.8559	316	3885	3915	299	6.5057	0	45.9597	321	283
NM_010256	Gart	1013	1052	706	16.8133	0	41.9906	245	1015	1054	3041	25.805	0	117.845	267	1015	1052	499	11.5215	0	43.3104	339	283.667
NM_173450	Rpusd2	3113	3152	59	1.93813	-3.12008e-66	30.4417	353	3115	3154	323	2.97464	0	108.585	286	3115	3156	89	1.32812	-2.22418e-128	67.0118	215	284.667
NM_009829	Ccnd2	1913	1952	191	3.70142	-9.26303e-250	51.6019	186	1916	1955	439	5.68092	0	77.2763	399	1916	1952	131	2.53643	-1.62736e-172	51.6474	275	286.667
NM_011763	Zfp9	2736	2775	89	1.138	-2.45319e-134	78.2075	108	2745	2784	101	1.74659	-9.3105e-139	57.8268	532	2745	2775	51	0.779824	-1.39411e-74	65.3994	223	287.667
NM_001165991	Arfrp1	1486	1525	84	3.54856	-6.02353e-84	23.6716	448	1486	1525	625	5.44631	0	114.757	274	1486	1525	210	2.43168	-1.03605565932909e-320	86.36	142	288
NM_144873	Uhrf2	3455	3494	165	6.56631	-7.57052e-166	25.1283	427	3461	3500	2278	10.078	0	226.038	113	3461	3493	204	4.49963	-3.25213e-255	45.3371	327	289
NM_025825	Appbp2	2063	2102	244	5.51868	-6.43004e-302	44.2135	230	2063	2102	850	8.47004	0	100.354	313	2063	2102	167	3.78173	-1.02362e-207	44.1597	334	292.333
NM_030732	Tbl1xr1	3361	3400	135	3.11716	-1.7333e-167	43.3087	236	3362	3401	532	4.7842	0	111.199	280	3362	3399	87	2.13606	-6.58835e-107	40.7291	365	293.667
NM_153421	Phc3	6060	6099	76	1.91021	-4.57995e-93	39.7862	258	6060	6099	213	2.93178	0	72.6521	432	6060	6099	95	1.30899	-4.62038e-140	72.5751	192	294
NM_027184	Ipmk	2625	2664	176	5.5457	-5.40022e-194	31.7363	328	2642	2681	971	8.51152	0	114.081	277	2642	2670	194	3.80024	-9.96498e-253	51.0494	279	294.667
NM_001159963	Fbxl5	2531	2570	277	8.60677	-6.42433e-305	32.1839	324	2533	2572	1827	13.2096	0	138.308	227	2533	2570	259	5.89787	-1.69726371315843e-319	43.9141	335	295.333
NM_026735	Mob1b	2860	2899	76	4.36413	-1.73112e-66	17.4147	586	2864	2903	1285	6.69805	0	191.847	142	2864	2900	248	2.99056	0	82.9276	159	295.667
NM_001033341	Zfp407	3403	3442	75	2.38411	-2.38811e-84	31.4583	335	3419	3458	539	3.65912	0	147.303	215	3419	3442	70	1.63373	-3.2024e-88	42.8466	346	298.667
NM_023913	Ern1	3340	3379	180	4.27699	-6.5895e-220	42.0857	244	3344	3383	626	6.5643	0	95.3643	332	3344	3382	134	2.93084	-2.22041e-169	45.7206	323	299.667
NM_033565	Aff4	5367	5406	252	6.24869	-7.93821e-302	40.3284	253	5378	5417	1189	9.59047	0	123.977	254	5378	5429	164	4.28197	-4.2873e-194	38.3001	396	301
NM_194340	Prr14l	2317	2356	191	4.12773	-7.45855e-241	46.2724	217	2317	2356	464	6.33523	0	73.2412	428	2317	2355	158	2.82857	-1.26751e-212	55.8586	258	301
NM_001081061	Bdp1	8436	8475	83	4.06859	-8.42039e-78	20.4002	514	8443	8482	780	6.24445	0	124.911	252	8443	8476	247	2.78804	0	88.5928	138	301.333
NM_001013367	Prkaa1	2150	2189	444	15.9907	0	27.7661	385	2156	2195	2579	24.5425	0	105.083	294	2156	2192	708	10.9578	0	64.6116	226	301.667
NM_009826	Rb1cc1	631	670	226	6.11101	-9.56207e-263	36.9825	281	653	692	1392	9.37915	0	148.414	212	653	670	153	4.18762	-3.02472e-178	36.5362	413	302
NM_001081164	Otud4	7030	7069	432	11.2106	0	38.5349	267	7045	7084	1791	17.206	0	104.092	297	7045	7071	330	7.68218	0	42.9565	343	302.333
NM_177608	Secisbp2l	4398	4437	164	5.35469	-1.54191e-178	30.6273	349	4405	4444	1010	8.21836	0	122.896	258	4405	4437	177	3.66935	-1.28785e-226	48.2374	303	303.333
NM_028943	Sgms2	1494	1533	94	4.90719	-3.19359e-85	19.1556	537	1496	1535	1091	7.53154	0	144.858	220	1496	1534	282	3.3627	0	83.8612	154	303.667
NM_053268	Rasa2	5012	5051	132	2.99834	-9.02508e-165	44.0243	232	5015	5054	349	4.60184	0	75.8392	410	5015	5051	108	2.05464	-1.10082e-143	52.5639	272	304.667
NM_145952	Tbc1d12	3254	3293	96	1.77828	-3.16198e-129	53.9846	170	3253	3292	170	2.7293	-1.95437e-236	62.287	506	3253	3291	72	1.21859	-1.24134e-100	59.0849	244	306.667
NM_145962	Pank3	6562	6601	298	12.9183	-4.22659e-286	23.068	464	6567	6606	2389	19.827	0	120.493	260	6567	6600	628	8.85239	0	70.9413	200	308
NM_172964	Arhgap28	3530	3569	78	2.38228	-6.42082e-89	32.7418	321	3530	3569	393	3.65631	0	107.485	291	3530	3569	76	1.63248	-3.35863e-98	46.555	315	309
NM_001110216	Cbx5	7992	8031	480	13.991	0	34.3078	307	7998	8037	2368	21.4733	0	110.276	282	7998	8030	411	9.58746	0	42.8685	345	311.333
NM_007514	Slc7a2	5277	5316	67	3.88591	-1.06516e-58	17.2418	589	5278	5317	797	5.96408	0	133.633	232	5278	5317	267	2.66286	0	100.268	115	312
NM_080708	Bmp2k	4977	5016	101	2.23269	-4.31093e-128	45.2369	222	4980	5019	314	3.42673	0	91.6326	343	4980	5016	61	1.52997	-1.9853e-75	39.87	373	312.667
NM_011774	Slc30a4	3320	3359	374	13.766	0	27.1684	394	3320	3359	2120	21.128	0	100.341	315	3320	3354	599	9.43328	0	63.4986	230	313
NM_182994	Arl5a	2720	2759	208	6.78188	-1.27803e-225	30.67	348	2718	2757	1054	10.4088	0	101.26	309	2718	2757	232	4.64735	-2.81679e-299	49.921	286	314.333
NM_009730	Atrn	7632	7671	74	4.44426	-1.92714e-63	16.6507	602	7633	7672	863	6.82103	0	126.521	247	7633	7671	333	3.04547	0	109.343	95	314.667
NM_001081392	Mdn1	6648	6687	61	2.43307	-2.53013e-63	25.0712	428	6650	6689	484	3.73427	0	129.61	240	6650	6685	84	1.66729	-5.05558e-111	50.3812	285	317.667
NM_019969	Plag1	4135	4174	96	2.20488	-2.37088e-120	43.5398	235	4134	4173	295	3.38404	0	87.1738	360	4134	4173	62	1.51092	-2.22929e-77	41.0347	360	318.333
NM_016747	Dlg3	3513	3552	193	3.5396	-6.8162e-257	54.5259	169	3519	3558	364	5.43257	0	67.0033	475	3519	3552	114	2.42555	-5.49009e-146	46.9997	313	319
NM_001199203	Spag9	4219	4258	159	5.50507	-2.92243e-169	28.8825	370	4218	4257	999	8.44915	0	118.237	266	4218	4257	173	3.7724	-7.71562e-218	45.8594	322	319.333
NM_001100591	Rc3h2	6506	6545	86	2.81846	-4.12329e-95	30.5131	351	6484	6523	642	4.32576	0	148.413	213	6484	6546	74	1.93138	-1.64622e-89	38.3146	395	319.667
NM_027388	Pigw	2109	2148	83	2.80365	-7.64522e-91	29.6043	362	2114	2153	417	4.30302	0	96.9086	327	2114	2150	98	1.92122	-1.8877e-129	51.0091	281	323.333
NM_001162906	2410089E03Rik	1589	1628	106	2.59786	-1.42653e-129	40.8029	249	1594	1633	467	3.98718	0	117.125	269	1594	1628	59	1.78021	-2.22296e-68	33.1422	454	324
NM_001167883	Ankrd50	3931	3970	118	3.39712	-9.75421e-136	34.7353	300	3932	3971	810	5.21389	0	155.354	198	3932	3970	74	2.32791	-1.34603e-83	31.7882	475	324.333
NM_178670	8030462N17Rik	2800	2839	99	3.14636	-2.85342e-110	31.4649	334	2804	2843	436	4.82902	0	90.2875	349	2804	2839	106	2.15607	-4.81882e-138	49.1635	294	325.667
NM_001081213	Ermp1	4563	4602	132	3.41948	-2.32011e-157	38.6024	266	4572	4611	424	5.2482	0	80.7895	381	4572	4605	104	2.34323	-6.10988e-131	44.3832	333	326.667
NM_001110017	Dzip3	4588	4627	80	3.90159	-2.8337e-75	20.5045	510	4593	4632	575	5.98814	0	96.0231	329	4593	4627	228	2.6736	0	85.2782	145	328
NM_001201414	Apbb2	3980	4019	446	19.9243	0	22.3847	475	3985	4024	5122	30.5797	0	167.497	177	3985	4014	610	13.6533	0	44.6778	332	328
NM_010167	Eya4	2118	2157	182	3.98812	-1.33447e-228	45.6356	220	2118	2157	485	6.12094	0	79.2361	392	2118	2157	109	2.73289	-4.45316e-132	39.8845	372	328
NM_138756	Slc25a36	1809	1848	247	7.51701	-1.88471e-274	32.8588	318	1818	1857	927	11.5371	0	80.3496	387	1818	1849	253	5.1511	-4.94065645841247e-324	49.1157	296	333.667
NM_010690	Lats1	3895	3934	167	6.96145	-1.44011e-164	23.9892	445	3897	3936	1034	10.6844	0	96.7765	328	3897	3935	301	4.7704	0	63.0974	234	335.667
NM_001081158	Cluh	4900	4939	358	6.1547	0	58.167	150	4900	4939	674	9.4462	0	71.3514	438	4900	4944	151	4.21756	-1.16585e-174	35.8027	420	336
NM_011774	Slc30a4	3893	3932	429	13.766	0	31.1637	341	3896	3935	2684	21.128	0	127.035	246	3896	3935	335	9.43328	0	35.5126	422	336.333
NM_001033173	Usp31	3216	3255	75	3.79273	-1.25373e-69	19.7747	528	3220	3259	950	5.82107	0	163.2	186	3220	3258	127	2.59901	-2.4286e-164	48.8648	298	337.333
NM_001109691	Phf21a	3452	3491	135	4.0751	-4.50477e-152	33.128	316	3454	3493	490	6.25445	0	78.3442	396	3454	3493	135	2.7925	-7.6473e-174	48.3437	301	337.667
NM_178607	Rnf24	3008	3047	77	3.90741	-2.73412e-71	19.7061	529	3010	3049	769	5.99708	0	128.229	242	3010	3048	161	2.67759	-1.10343e-221	60.1287	242	337.667
NM_173026	Zbtb11	3980	4019	141	2.01554	-8.27963e-204	69.9564	122	3980	4019	197	3.09344	-2.96227e-275	63.6831	495	3980	4019	52	1.38117	-1.63272e-63	37.6493	400	339
NM_001113210	Nfib	6237	6276	117	5.722	-1.78904e-108	20.4474	512	6238	6277	1072	8.7821	0	122.066	259	6238	6276	226	3.92105	-1.52829e-305	57.6376	249	340
NM_133739	Tmem123	2420	2459	797	17.8148	0	44.7382	229	2420	2459	1895	27.342	0	69.3072	455	2420	2461	536	12.2077	0	43.9066	336	340
NM_001081319	Ric1	5988	6027	83	3.27326	-2.14577e-85	25.357	420	5993	6032	700	5.02379	0	139.337	224	5993	6028	88	2.24303	-1.10063e-106	39.2326	381	341.667
NM_011249	Rbl1	4138	4177	110	3.87879	-2.66974e-117	28.3593	378	4140	4179	495	5.95316	0	83.1492	372	4140	4178	131	2.65798	-6.95825e-170	49.2856	293	347.667
NM_026014	Cdt1	2078	2117	578	8.24337	0	70.117	121	2080	2119	620	12.6519	0	49.0045	610	2080	2119	266	5.64885	0	47.0893	312	347.667
NM_133900	Psph	1401	1440	776	24.5058	0	31.666	329	1408	1447	3268	37.6114	0	86.8886	363	1408	1442	707	16.7928	0	42.1013	353	348.333
NM_001190401	Usp34	633	672	171	4.74966	-9.94603e-198	36.0026	290	633	672	498	7.28976	0	68.315	461	633	672	160	3.25475	-1.67514e-206	49.159	295	348.667
NM_144842	Zmym5	4186	4225	159	2.88207	-4.248e-213	55.1686	167	4190	4229	383	4.42339	0	86.5851	364	4190	4225	57	1.97497	-8.46451e-63	28.8612	523	351.333
NM_010513	Igf1r	9538	9577	426	10.0719	0	42.296	243	9542	9581	1130	15.4583	0	73.1	429	9542	9579	269	6.90185	-4.93491541560779e-318	38.9751	384	352
NM_008364	Il1rap	2794	2833	162	5.97646	-4.69553e-168	27.1063	396	2796	2835	831	9.17265	0	90.5954	346	2796	2842	190	4.09543	-8.01982e-240	46.3932	317	353
NM_009154	Sema5a	5661	5700	299	14.6805	-1.43996e-271	20.3671	515	5663	5702	2473	22.5316	0	109.757	284	5663	5701	559	10.06	0	55.5668	260	353
NM_175266	Epm2aip1	2449	2488	120	4.70455	-2.73192e-122	25.5072	419	2456	2495	902	7.22053	0	124.922	251	2456	2491	125	3.22384	-1.93729e-149	38.7737	389	353
NM_007513	Slc7a1	5040	5079	103	4.79271	-5.05316e-98	21.491	492	5042	5081	1136	7.35583	0	154.435	201	5042	5081	132	3.28425	-1.24112e-159	40.1919	371	354.667
NM_199196	Suz12	3461	3500	452	8.39329	0	53.8526	172	3460	3499	1373	12.882	0	106.583	292	3460	3497	138	5.75158	-1.39092e-136	23.9934	600	354.667
NM_001205173	Iffo2	3927	3966	170	5.8653	-5.54044e-181	28.984	368	3927	3966	562	9.00204	0	62.4303	504	3927	3966	291	4.01925	0	72.4015	193	355
NM_011749	Zfp148	6108	6147	197	6.93343	-1.59984e-207	28.4131	377	6110	6149	1231	10.6414	0	115.68	273	6110	6147	166	4.7512	-6.18555e-190	34.9386	428	359.333
NM_011334	Clcn4	3502	3541	100	3.45381	-8.05388e-108	28.9535	369	3503	3542	392	5.30089	0	73.9498	423	3503	3542	117	2.36676	-2.86382e-152	49.4348	290	360.667
NM_001025613	Otud7b	3908	3947	178	7.97528	-8.17009e-170	22.319	477	3910	3949	940	12.2404	0	76.7947	402	3910	3949	376	5.46514	0	68.7997	211	363.333
NM_172712	Uba6	3687	3726	88	2.56378	-1.1738e-101	34.3243	306	3688	3727	266	3.93488	0	67.6006	467	3688	3726	81	1.75685	-4.32498e-104	46.1052	319	364
NM_026576	Etaa1	2716	2755	211	4.81691	-9.48353e-261	43.804	233	2718	2757	488	7.39298	0	66.0086	478	2718	2755	129	3.30083	-1.52733e-154	39.081	383	364.667
NM_001159417	Irf9	1876	1915	73	1.56745	-1.78491e-94	46.5726	213	1876	1915	114	2.40571	-2.18975e-146	47.3873	622	1876	1914	59	1.07411	-3.04135e-81	54.9294	262	365.667
NM_016686	Vezf1	3391	3430	568	16.5374	0	34.3463	305	3393	3432	1943	25.3816	0	76.5516	404	3393	3431	440	11.3324	0	38.8266	388	365.667
NM_001166416	Med23	4322	4361	74	4.15743	-1.71648e-65	17.7995	576	4330	4369	690	6.3808	0	108.137	289	4330	4369	180	2.84891	-3.14722e-251	63.182	233	366
NM_177681	Zfp12	3873	3912	68	2.28688	-3.75311e-75	29.7349	359	3874	3913	251	3.50989	0	71.5122	436	3874	3913	75	1.5671	-7.5679e-98	47.859	307	367.333
NM_008037	Fosl2	4055	4094	392	13.3556	0	29.351	366	4057	4096	2108	20.4981	0	102.839	303	4057	4096	317	9.15203	0	34.6371	434	367.667
NM_001040106	Aak1	14311	14350	101	3.04675	-1.136e-114	33.1501	315	14312	14351	430	4.67614	0	91.9563	342	14312	14351	70	2.08781	-7.46995e-81	33.5279	448	368.333
NM_001080794	G3bp2	3435	3474	252	7.51573	-4.34476e-282	33.5297	311	3444	3483	824	11.5351	0	71.434	437	3444	3473	212	5.15023	-2.38992e-256	41.1632	359	369
NM_028840	Armc1	1974	2013	128	5.23982	-6.80371e-128	24.4283	438	1975	2014	604	8.04205	0	75.1052	416	1975	2012	203	3.59063	-3.71952e-273	56.536	253	369
NM_011348	Sema3e	3522	3561	96	2.93026	-1.10841e-108	32.7616	320	3527	3566	578	4.49735	0	128.52	241	3527	3562	55	2.00799	-1.76007e-59	27.3906	549	370
NM_025757	Gid4	742	781	142	4.45361	-1.7936e-157	31.8842	327	751	790	541	6.83539	0	79.1469	393	751	782	118	3.05188	-3.9787e-141	38.6647	390	370
NM_001033173	Usp31	7296	7335	152	3.79273	-4.30903e-183	40.0766	254	7309	7348	525	5.82107	0	90.1896	350	7309	7335	78	2.59901	-5.03862e-86	30.0115	508	370.667
NM_011277	Rnf2	2085	2124	185	4.8894	-1.56715e-217	37.837	271	2090	2129	511	7.50423	0	68.095	463	2090	2124	131	3.3505	-6.57419e-157	39.0986	382	372
NM_010230	Fmn1	9013	9052	69	2.27784	-9.37098e-77	30.2919	355	9014	9053	230	3.49602	-4.94065645841247e-324	65.7891	480	9014	9052	79	1.56091	-8.8014e-105	50.6115	282	372.333
NM_194355	Spire1	2741	2780	207	4.42058	-9.00543e-262	46.8265	211	2745	2784	667	6.78468	0	98.3097	321	2745	2778	75	3.02924	-1.01504e-76	24.7587	585	372.333
NM_178665	Lpp	15471	15510	310	8.01167	0	38.6936	265	15471	15510	1133	12.2963	0	92.1417	341	15471	15505	162	5.49007	-7.47254e-174	29.5078	513	373
NM_181071	Tanc2	8499	8538	272	5.98126	0	45.4754	221	8500	8539	670	9.18001	0	72.9847	430	8500	8538	131	4.09871	-1.12298e-145	31.9613	469	373.333
NM_172591	Fcho2	2815	2854	238	5.43964	-1.59704e-293	43.7529	234	2815	2854	584	8.34873	0	69.9507	447	2815	2853	127	3.72756	-8.83562e-145	34.0705	442	374.333
NM_181401	Tmem64	1701	1740	115	3.87444	-1.0712e-124	29.6817	361	1702	1741	532	5.94647	0	89.4649	352	1702	1740	98	2.65499	-7.38952e-116	36.9116	410	374.333
NM_172402	Slc25a32	1561	1600	191	2.4717	-6.70775e-283	77.2746	111	1576	1615	176	3.79356	-2.02759e-222	46.3944	631	1576	1615	66	1.69376	-1.11025e-80	38.9666	385	375.667
NM_172712	Uba6	4053	4092	125	2.56378	-1.0832e-161	48.7562	203	4053	4092	241	3.93488	0	61.2472	516	4053	4069	64	1.75685	-1.73466e-76	36.4288	414	377.667
NM_175115	Ikzf5	3665	3704	206	3.40395	-3.73957e-283	60.518	146	3665	3704	356	5.22437	0	68.1422	462	3665	3704	67	2.33259	-4.16262e-73	28.7235	525	377.667
NM_001110140	Atp2a2	4403	4442	1221	60.1609	0	20.2956	518	4423	4462	10071	92.3347	0	109.071	285	4423	4462	1847	41.2258	0	44.802	331	378
NM_001167963	G2e3	5081	5120	131	3.66894	-7.66831e-152	35.7051	292	5082	5121	453	5.63107	0	80.4465	385	5082	5121	83	2.51418	-1.07732e-94	33.0128	457	378
NM_007566	Birc6	5732	5771	194	4.53058	-3.69879e-238	42.8202	239	5721	5760	452	6.95351	0	65.0031	490	5721	5753	115	3.10462	-1.59427e-135	37.0416	407	378.667
NM_177798	Frs2	2676	2715	308	13.706	-3.17884e-292	22.4719	472	2680	2719	1848	21.0359	0	87.8497	358	2680	2715	444	9.39217	0	47.2734	311	380.333
NM_026149	Nudcd1	2212	2251	52	2.64266	-4.07952e-49	19.6772	532	2219	2258	419	4.05594	0	103.305	301	2219	2250	84	1.81091	-4.92521e-108	46.3856	318	383.667
NM_026374	Ilf2	1416	1455	196	5.21101	-9.34805e-230	37.6127	275	1422	1461	1197	7.99783	0	149.666	209	1422	1455	74	3.57089	-3.40755e-70	20.7231	668	384
NM_001033275	Gxylt1	4312	4351	129	5.03838	-2.04829e-131	25.6035	417	4315	4354	839	7.73288	0	108.498	287	4315	4352	115	3.4526	-2.53932e-130	33.3083	450	384.667
NM_001025093	Atf2	2183	2222	236	9.39062	-9.5073e-236	25.1315	426	2195	2234	1495	14.4127	0	103.728	299	2195	2224	223	6.43501	-3.74107e-253	34.6542	432	385.667
NM_001199203	Spag9	4177	4216	214	5.50507	-1.60251e-253	38.8733	263	4177	4216	586	8.44915	0	69.3561	453	4177	4217	128	3.7724	-1.14138e-145	33.9307	443	386.333
NM_197940	Wipf2	4591	4630	102	2.93442	-7.83688e-118	34.7598	299	4575	4614	290	4.50374	0	64.391	491	4575	4610	81	2.01084	-2.16621e-99	40.2817	369	386.333
NM_001025613	Otud7b	6346	6385	229	7.97528	-1.11882e-241	28.7137	371	6354	6393	1144	12.2404	0	93.4607	338	6354	6384	180	5.46514	-3.77709e-201	32.936	459	389.333
NM_024495	Car13	1866	1905	404	13.3357	0	30.2945	354	1870	1909	1629	20.4676	0	79.589	389	1870	1907	320	9.13844	0	35.0169	425	389.333
NM_032000	Trps1	6999	7038	120	7.2523	-1.2094e-100	16.5465	606	7003	7042	1447	11.1308	0	130	238	7003	7040	224	4.96971	-2.59075e-279	45.0731	329	391
NM_017467	Zfp316	3934	3973	68	2.44914	-3.62374e-73	27.7649	386	3935	3974	367	3.75893	0	97.6342	325	3935	3974	54	1.6783	-3.52964e-62	32.1755	465	392
NM_139297	Ugp2	1618	1657	157	6.32747	-3.88396e-157	24.8124	431	1625	1664	865	9.71138	0	89.0708	353	1625	1666	161	4.33596	-1.73939e-188	37.1313	406	396.667
NM_001103157	Steap2	5011	5050	211	11.3112	-5.85823e-185	18.6541	548	5018	5057	3000	17.3603	0	172.808	171	5018	5051	246	7.75109	-9.65323e-270	31.7375	476	398.333
NM_007509	Atp6v1b2	1880	1919	304	15.0058	-2.21568e-275	20.2589	519	1882	1921	2158	23.0308	0	93.7006	337	1882	1927	445	10.2828	0	43.276	341	399
NM_145443	L2hgdh	2248	2287	64	3.54825	-2.07269e-57	18.037	569	2249	2288	536	5.44585	0	98.4236	320	2249	2288	115	2.43147	-1.51432e-147	47.2964	310	399.667
NM_033565	Aff4	5506	5545	259	6.24869	-3.97612395543885e-313	41.4487	246	5512	5551	792	9.59047	0	82.582	375	5512	5546	108	4.28197	-6.99123e-110	25.222	579	400
NM_011808	Ets1	2126	2165	146	5.08783	-2.6456e-155	28.6959	372	2126	2165	615	7.80878	0	78.7575	395	2126	2165	120	3.48648	-1.64315e-137	34.4187	439	402
NM_027992	Tmem106b	4916	4955	271	12.5655	-6.74299e-253	21.567	489	4918	4957	1850	19.2855	0	95.9272	330	4918	4953	335	8.61062	0	38.9055	387	402
NM_027994	Cand1	4122	4161	200	7.55224	-1.04384e-204	26.4822	405	4126	4165	1428	11.5911	0	123.198	257	4126	4161	140	5.17524	-1.41192e-145	27.0519	556	406
NM_008991	Abcd3	2599	2638	104	2.71023	-1.83116e-124	38.3732	268	2602	2641	308	4.15964	0	74.0448	422	2602	2641	53	1.85721	-2.30581e-58	28.5375	531	407
NM_133825	D1Ertd622e	2488	2527	193	4.51356	-7.80716e-237	42.76	240	2489	2528	259	6.9274	-9.21245e-302	37.3878	732	2489	2529	176	3.09296	-8.1026e-238	56.9034	251	407.667
NM_022563	Ddr2	3371	3410	151	11.5587	-2.83825e-111	13.0637	707	3377	3416	2795	17.7403	0	157.551	195	3377	3410	360	7.92074	0	45.4503	324	408.667
NM_028291	Pan3	3687	3726	322	6.4958	0	49.5705	199	3693	3732	1035	9.96973	0	103.814	298	3693	3726	81	4.45131	-3.87454e-72	18.1969	729	408.667
NM_172684	Rsbn1	1657	1696	81	4.34973	-6.44779e-73	18.6219	549	1661	1700	1010	6.67594	0	151.289	205	1661	1700	95	2.98069	-1.79876e-106	31.8718	472	408.667
NM_001082536	Mkl1	3687	3726	178	7.05516	-6.01947e-179	25.2298	423	3692	3731	1080	10.8282	0	99.7393	317	3692	3725	150	4.83461	-2.05008e-164	31.0263	489	409.667
NM_007757	Cpox	2569	2608	86	2.76234	-7.5745e-96	31.1331	344	2571	2610	332	4.23962	0	78.3088	397	2571	2609	59	1.89292	-7.91588e-67	31.1688	488	409.667
NM_153543	Aldh1l2	3683	3722	204	7.68967	-6.95236e-209	26.5291	404	3685	3724	1030	11.8021	0	87.2728	359	3685	3725	168	5.26942	-1.16422e-185	31.8821	471	411.333
NM_016688	Pdcd7	1587	1626	87	2.60466	-1.57505e-99	33.4017	312	1587	1626	179	3.99761	-1.96289e-223	44.7767	650	1587	1625	93	1.78486	-7.0062e-124	52.1048	274	412
NM_011135	Cnot7	2197	2236	280	10.1641	-7.81139e-290	27.548	390	2198	2237	1306	15.5998	0	83.719	369	2198	2237	221	6.96504	-1.13975e-242	31.7299	478	412.333
NM_001127177	Ptpn2	604	643	124	3.58375	-2.94601e-142	34.6006	302	605	644	335	5.50033	0	60.9055	519	605	643	89	2.4558	-7.74215e-105	36.2407	417	412.667
NM_001033375	A230046K03Rik	5027	5066	133	3.00917	-3.23687e-166	44.1983	231	5028	5067	228	4.61845	-4.38241e-293	49.3672	605	5028	5066	77	2.06206	-3.76694e-92	37.3413	405	413.667
NM_016795	Srpk1	2286	2325	352	12.5909	0	27.9567	382	2282	2321	1437	19.3244	0	74.3618	420	2282	2320	292	8.62802	0	33.8432	444	415.333
NM_008222	Hccs	1124	1163	213	6.60972	-2.06734e-235	32.2252	323	1125	1164	686	10.1446	0	67.6223	466	1125	1162	146	4.52938	-1.74422e-162	32.234	464	417.667
NM_008765	Orc2	1345	1384	206	5.38588	-9.25124e-243	38.2482	269	1346	1385	470	8.26623	0	56.8579	540	1346	1384	124	3.69072	-1.04846e-140	33.5977	445	418
NM_001145920	Runx2	4712	4751	195	6.71952	-3.45621e-207	29.0199	367	4715	4754	687	10.3131	0	66.6143	476	4715	4750	167	4.60462	-1.04607e-193	36.268	416	419.667
NM_001167777	Asxl3	10572	10611	97	2.05327	-5.75589e-125	47.2416	209	10572	10611	134	3.15136	-3.2202e-165	42.5214	674	10572	10611	56	1.40703	-1.75515e-69	39.8003	376	419.667
NM_001012517	Fut10	2412	2451	145	4.18334	-7.28009e-166	34.6613	301	2414	2453	440	6.42057	0	68.5297	458	2414	2452	86	2.86667	-1.72081e-94	29.9999	510	423
NM_027444	Bbx	7629	7668	98	4.58202	-3.17995e-93	21.388	496	7635	7674	746	7.03246	0	106.079	293	7635	7666	99	3.13987	-2.33843e-110	31.53	482	423.667
NM_153592	Erlin2	1142	1181	76	3.38132	-1.33926e-74	22.4765	471	1143	1182	426	5.18963	0	82.0868	376	1143	1181	81	2.31708	-1.78873e-94	34.9578	427	424.667
NM_028298	Zfp655	2532	2571	125	7.3676	-5.3707e-106	16.9662	595	2535	2574	1141	11.3078	0	100.904	310	2535	2573	203	5.04872	-1.36332e-243	40.2082	370	425
NM_145962	Pank3	5400	5439	301	12.9183	-3.33579e-290	23.3003	457	5412	5451	1070	19.827	0	53.9669	563	5412	5440	499	8.85239	0	56.369	255	425
NM_178118	Dixdc1	3240	3279	56	1.46722	-1.80089e-68	38.1675	270	3240	3279	67	2.25188	-4.11902e-74	29.7529	818	3240	3278	75	1.00542	-2.95677e-112	74.5953	188	425.333
NM_028812	Gtf2e1	2303	2342	110	5.77609	-6.40282e-99	19.044	540	2306	2345	763	8.86513	0	86.0676	365	2306	2343	156	3.95812	-1.0536e-186	39.4126	379	428
NM_172565	Klhl11	756	795	114	4.09396	-1.45986e-120	27.8459	384	758	797	445	6.28339	0	70.8217	441	758	796	91	2.80542	-8.2036e-103	32.4372	461	428.667
NM_172645	Suco	4841	4880	70	4.3192	-2.15621e-59	16.2067	616	4848	4887	767	6.62908	0	115.702	272	4848	4881	112	2.95977	-4.23239e-133	37.8408	399	429
NM_001163564	Naf1	2346	2385	243	9.9237	-5.39489e-240	24.4868	435	2347	2386	1532	15.2309	0	100.585	311	2347	2382	188	6.80031	-4.95358e-196	27.6458	547	431
NM_201609	Zfp652	2484	2523	173	6.23507	-6.22332e-181	27.7463	387	2496	2535	529	9.56956	0	55.2795	552	2496	2522	178	4.27264	-9.86504e-217	41.6604	355	431.333
NM_138679	Ash1l	9166	9205	133	7.91515	-4.76464e-112	16.8032	600	9166	9205	1081	12.1481	0	88.9849	354	9166	9202	234	5.42393	-3.0091e-287	43.1422	342	432
NM_001080794	G3bp2	1827	1866	99	7.51573	-2.47823e-74	13.1724	700	1829	1868	1245	11.5351	0	107.931	290	1829	1868	246	5.15023	-1.81012879568948e-312	47.7649	308	432.667
NM_008569	Anapc1	5759	5798	67	3.94192	-2.66704e-58	16.9968	593	5765	5804	565	6.05004	0	93.3879	339	5765	5816	109	2.70123	-1.27536e-132	40.3519	367	433
NM_026344	Dph2	2117	2156	172	4.81097	-2.36215e-198	35.7516	291	2117	2156	512	7.38386	0	69.3404	454	2117	2156	89	3.29676	-1.09233e-93	26.9962	557	434
NM_001199203	Spag9	6218	6257	123	5.50507	-2.00112e-118	22.3431	476	6218	6257	765	8.44915	0	90.5416	347	6218	6259	119	3.7724	-5.50486e-132	31.5449	481	434.667
NM_010303	Gna13	4670	4709	303	10.6369	-1.29661896402673e-317	28.4858	375	4680	4719	1226	16.3254	0	75.0976	417	4680	4716	211	7.28901	-1.12083e-223	28.9477	518	436.667
NM_001081259	Mfsd7b	2190	2229	57	4.18598	-8.05776e-45	13.6169	685	2190	2229	483	6.42463	0	75.1795	414	2190	2231	196	2.86848	-8.09518e-280	68.3288	213	437.333
NM_009951	Igf2bp1	3449	3488	101	4.10418	-6.28979e-102	24.609	434	3440	3479	620	6.29909	0	98.427	319	3440	3480	74	2.81243	-1.2028e-77	26.3118	564	439
NM_153794	Fam210a	2600	2639	136	6.48417	-5.29414e-127	20.9742	504	2602	2641	710	9.95188	0	71.3433	439	2602	2639	177	4.44334	-3.72437e-212	39.8349	375	439.333
NM_152825	Usp45	3669	3708	80	2.15604	-2.16926e-95	37.1051	280	3670	3709	158	3.30907	-5.42638e-202	47.7475	618	3670	3740	52	1.47744	-5.28326e-62	35.1959	424	440.667
NM_009517	Zmat3	2485	2524	76	2.78166	-7.17149e-81	27.3218	391	2494	2533	321	4.26928	0	75.1883	413	2494	2516	55	1.90616	-1.05502e-60	28.8538	524	442.667
NM_019963	Stat2	2839	2878	63	3.56413	-4.97876e-56	17.6761	579	2843	2882	404	5.47021	0	73.8546	424	2843	2877	111	2.44235	-1.21575e-140	45.448	325	442.667
NM_183033	Zfp516	6590	6629	147	6.85687	-2.37512e-138	21.4383	494	6591	6630	590	10.5239	0	56.0629	545	6591	6629	227	4.69874	-9.98179e-290	48.3109	302	447
NM_020267	Trim44	1546	1585	149	9.06485	-8.53854e-124	16.4371	609	1547	1586	1122	13.9127	0	80.6458	382	1547	1585	257	6.21177	-1.55396752140451e-310	41.373	356	449
NM_011264	Rev3l	10097	10136	181	6.09399	-2.45628e-194	29.7014	360	10099	10138	696	9.35303	0	74.4144	419	10099	10137	108	4.17596	-5.05132e-111	25.8623	571	450
NM_172525	Arhgap29	4738	4777	92	7.65941	-7.50276e-66	12.0114	754	4738	4777	1482	11.7556	0	126.067	248	4738	4776	224	5.24868	-4.26264e-274	42.6774	348	450
NM_001194940	Dlc1	5780	5819	63	2.723	-3.75411e-63	23.1363	463	5781	5820	341	4.17924	0	81.5937	380	5781	5819	56	1.86596	-1.08832e-62	30.0114	509	450.667
NM_011767	Zfr	3323	3362	417	17.3926	0	23.9757	446	3323	3362	1685	26.6941	0	63.1225	499	3323	3358	438	11.9185	0	36.7497	411	452
NM_133906	Zkscan1	3277	3316	136	5.87433	-1.28758e-132	23.1516	462	3277	3316	658	9.01589	0	72.9823	431	3277	3315	129	4.02544	-1.1922e-143	32.0462	467	453.333
NM_011276	Rlim	4953	4992	396	12.722	0	31.1272	345	4958	4997	1284	19.5257	0	65.7596	481	4958	4992	244	8.71787	-1.19846e-254	27.9885	536	454
NM_028975	Tmem33	1989	2028	120	4.98711	-2.39757e-119	24.0621	443	1996	2035	877	7.65419	0	114.578	275	1996	2030	74	3.41746	-1.47121e-71	21.6535	644	454
NM_001080926	Lrp8	3025	3064	90	4.85037	-1.54657e-80	18.5553	553	3026	3065	399	7.44432	0	53.5979	566	3026	3064	195	3.32376	-1.22482e-265	58.6685	245	454.667
NM_030138	Acap2	3687	3726	221	11.7523	-2.65767e-194	18.8048	545	3687	3726	1029	18.0374	0	57.048	539	3687	3726	411	8.0534	0	51.0344	280	454.667
NM_172920	Dpy19l1	1317	1356	147	4.05802	-7.34993e-171	36.2246	289	1316	1355	496	6.22822	0	79.6375	388	1316	1356	54	2.78079	-1.37832e-50	19.4189	697	458
NM_176841	Ccdc88a	6736	6775	136	6.06912	-9.26352e-131	22.4085	474	6738	6777	599	9.31485	0	64.3059	492	6738	6786	154	4.15892	-2.89424e-180	37.0289	408	458
NM_177242	Pptc7	1408	1447	135	6.30569	-3.001e-127	21.4092	495	1410	1449	583	9.67795	0	60.24	526	1410	1448	181	4.32104	-9.59615e-221	41.8881	354	458.333
NM_011578	Tgfbr3	5052	5091	89	1.71976	-1.90226e-118	51.7514	185	5052	5091	53	2.63948	-1.87733e-50	20.0797	970	5052	5099	78	1.17848	-1.49963e-112	66.1869	221	458.667
NM_153319	Amot	5904	5943	150	4.21822	-4.29115e-173	35.56	293	5905	5944	589	6.47411	0	90.9777	345	5905	5943	51	2.89058	-6.80664e-46	17.6435	741	459.667
NM_009152	Sema3a	4185	4224	91	7.00637	-4.78249e-68	12.9882	709	4192	4231	921	10.7533	0	85.6477	366	4192	4225	229	4.80118	-5.38846e-291	47.6966	309	461.333
NM_001164367	Rab11fip2	3001	3040	54	3.32952	-1.61107e-46	16.2186	615	3001	3040	274	5.11013	0	53.619	565	3001	3042	158	2.28158	-3.15774e-227	69.2502	206	462
NM_009677	Ap1g1	746	785	120	6.28914	-1.02126e-107	19.0805	538	747	786	522	9.65255	0	54.079	562	747	785	215	4.30969	-1.46301e-277	49.8875	287	462.333
NM_139146	Satb2	2943	2982	134	6.96545	-2.29737e-120	19.2378	536	2945	2984	732	10.6905	0	68.4717	460	2945	2982	183	4.77314	-3.03585e-216	38.3395	392	462.667
NM_001077495	Pik3r1	5263	5302	160	5.4239	-9.90537e-172	29.4991	364	5262	5301	477	8.32457	0	57.3002	535	5262	5301	115	3.71677	-1.01247e-126	30.9408	490	463
NM_198249	Arhgef40	4802	4841	417	16.8502	0	24.7474	432	4811	4850	1757	25.8617	0	67.9384	465	4811	4833	354	11.5468	0	30.6579	494	463.667
NM_001012309	Nsrp1	1837	1876	197	7.25701	-9.69702e-204	27.1462	395	1838	1877	751	11.138	0	67.4267	469	1838	1875	142	4.97293	-7.59322e-151	28.5546	530	464.667
NM_008548	Man1a	3658	3697	85	3.9814	-3.22135e-81	21.3493	499	3659	3698	419	6.11063	0	68.569	457	3659	3697	91	2.72829	-6.81153e-104	33.3542	449	468.333
NM_144825	Taok1	6395	6434	97	5.32829	-8.68352e-86	18.2047	566	6391	6430	1100	8.17784	0	134.51	231	6391	6426	85	3.65126	-2.61215e-84	23.2796	611	469.333
NM_001081259	Mfsd7b	2045	2084	61	4.18598	-1.83846e-49	14.5724	659	2050	2089	488	6.42463	0	75.9577	408	2050	2085	123	2.86848	-2.14618e-152	42.8798	344	470.333
NM_009688	Xiap	6020	6059	111	7.07292	-6.49628e-91	15.6937	634	6028	6067	873	10.8555	0	80.4202	386	6028	6060	186	4.84678	-8.34328e-220	38.376	391	470.333
NM_178665	Lpp	10224	10263	143	8.01167	-8.54233e-124	17.849	574	10236	10275	869	12.2963	0	70.6718	442	10236	10263	209	5.49007	-8.00531e-246	38.0687	397	471
NM_001013577	Inip	1337	1376	91	3.0962	-5.3615e-99	29.3908	365	1337	1376	232	4.75204	-4.66529e-297	48.8211	611	1337	1377	73	2.1217	-5.5572e-85	34.4063	440	472
NM_001113210	Nfib	4886	4925	145	5.722	-1.14372e-146	25.3408	421	4884	4923	825	8.7821	0	93.9411	334	4884	4921	82	3.92105	-9.38941e-78	20.9127	661	472
NM_054087	Slc19a2	821	860	135	5.72344	-1.01355e-132	23.5872	450	829	868	671	8.78431	0	76.3862	406	829	863	104	3.92204	-3.93807e-108	26.5168	560	472
NM_177242	Pptc7	2718	2757	140	6.30569	-5.75224e-134	22.2022	478	2722	2761	618	9.67795	0	63.8565	494	2722	2757	145	4.32104	-7.19636e-164	33.5568	447	473
NM_011626	Tmem165	1602	1641	320	13.2204	-2.1655438898425e-313	24.205	442	1605	1644	1497	20.2906	0	73.7781	425	1605	1641	247	9.05939	-5.15592e-255	27.2645	553	473.333
NM_080793	Setd7	5199	5238	61	4.77447	-3.59052e-46	12.7763	719	5198	5237	677	7.32783	0	92.3875	340	5198	5237	134	3.27175	-4.4747e-163	40.9567	363	474
NM_172643	Zbtb41	6580	6619	116	4.33532	-1.1544e-120	26.757	402	6593	6632	774	6.65383	0	116.324	271	6593	6624	52	2.97082	-1.46294e-46	17.5036	749	474
NM_008869	Pla2g4a	2611	2650	217	14.443	-7.48314e-171	15.0246	648	2610	2649	1547	22.167	0	69.7884	448	2610	2642	445	9.89718	0	44.9623	330	475.333
NM_009530	Atrx	7819	7858	198	6.35707	-3.12206e-216	31.1464	342	7820	7859	563	9.75681	0	57.7033	533	7820	7859	119	4.35624	-9.74418e-125	27.3171	551	475.333
NM_019472	Myo10	7550	7589	328	11.7007	0	28.0324	380	7553	7592	932	17.9582	0	51.8982	578	7553	7590	256	8.01804	-3.2965e-281	31.928	470	476
NM_001198571	Abi2	4510	4549	57	4.82307	-1.59645e-41	11.8182	760	4513	4552	721	7.40243	0	97.4004	326	4513	4552	141	3.30506	-7.29039e-174	42.6619	349	478.333
NM_028148	Scaf11	6717	6756	567	22.112	0	25.6422	415	6722	6761	2735	33.9374	0	80.5895	383	6722	6758	332	15.1525	-3.16615058565484e-311	21.9106	638	478.667
NM_025863	Trim59	1226	1265	776	30.4073	0	25.5202	418	1233	1272	4057	46.6691	0	86.9313	361	1233	1269	434	20.8369	0	20.8284	663	480.667
NM_001114609	Ino80d	10770	10809	122	3.27689	-7.97278e-144	37.2304	278	10771	10810	211	5.02936	-7.39625e-257	41.9537	680	10771	10808	70	2.24552	-1.12512e-78	31.1732	487	481.667
NM_019400	Rabep1	3288	3327	218	6.92731	-1.1467e-238	31.4696	333	3289	3328	492	10.632	0	46.2753	633	3289	3328	150	4.74701	-1.41364e-165	31.5989	480	482
NM_172645	Suco	1391	1430	51	4.3192	-1.97109e-37	11.8078	761	1390	1429	518	6.62908	0	78.1405	398	1390	1427	147	2.95977	-1.1391e-190	49.666	288	482.333
NM_183262	Stk35	1779	1818	169	8.14352	-2.84432e-156	20.7527	507	1785	1824	667	12.4986	0	53.3658	568	1785	1822	222	5.58042	-4.83594e-265	39.7819	377	484
NM_008517	Lta4h	1376	1415	251	18.8109	-4.88099e-185	13.3433	694	1378	1417	2184	28.8709	0	75.647	412	1378	1417	552	12.8904	0	42.8227	347	484.333
NM_009154	Sema5a	5701	5740	121	14.6805	-1.05684e-67	8.24221	913	5663	5702	2473	22.5316	0	109.757	283	5663	5701	559	10.06	0	55.5668	259	485
NM_134163	Mbnl3	2834	2873	73	3.66385	-4.3749e-68	19.9244	523	2835	2874	289	5.62326	0	51.3936	583	2835	2873	106	2.51069	-4.03908e-131	42.2195	352	486
NM_009767	Chic1	2266	2305	73	4.48983	-6.62092e-62	16.259	614	2269	2308	499	6.89097	0	72.4136	433	2269	2304	112	3.0767	-3.00395e-131	36.4027	415	487.333
NM_207625	Acsl4	3957	3996	304	10.0671	0	30.1973	357	3959	3998	1586	15.451	0	102.647	305	3959	3995	110	6.89859	-7.67397e-91	15.9453	800	487.333
NM_172707	Ppp1cb	1780	1819	692	29.8833	0	23.1568	461	1786	1825	3514	45.8647	0	76.6166	403	1786	1823	492	20.4778	0	24.026	599	487.667
NM_175121	Slc38a2	2857	2896	342	17.2469	-2.41393e-306	19.8296	526	2860	2899	1915	26.4705	0	72.3446	434	2860	2899	357	11.8186	0	30.2066	504	488
NM_028148	Scaf11	6757	6796	531	22.112	0	24.0141	444	6722	6761	2735	33.9374	0	80.5895	384	6722	6758	332	15.1525	-3.16615058565484e-311	21.9106	639	489
NM_009147	Sec23a	3401	3440	209	8.5444	-8.38771e-207	24.4605	436	3401	3440	821	13.1139	0	62.6053	501	3401	3440	164	5.85513	-2.37473e-172	28.0096	535	490.667
NM_029963	Mrps5	1339	1378	307	17.3533	-6.89288e-261	17.6912	578	1341	1380	2217	26.6337	0	83.2403	371	1341	1380	341	11.8915	0	28.676	526	491.667
NM_026283	Samd8	3229	3268	72	3.48833	-2.91979e-68	20.6403	509	3230	3269	360	5.35387	0	67.241	472	3230	3271	73	2.39041	-2.89781e-81	30.5387	498	493
NM_001039088	Seh1l	1259	1298	249	10.6064	-1.89621e-241	23.4764	455	1262	1301	1066	16.2787	0	65.4844	484	1262	1298	202	7.26814	-8.04691e-211	27.7925	541	493.333
NM_001081152	Npat	4970	5009	175	5.86064	-2.10226e-188	29.8602	358	4969	5008	630	8.99489	0	70.0398	446	4969	5008	81	4.01606	-1.28963e-75	20.169	677	493.667
NM_001081193	Lemd3	3701	3740	102	2.21024	-3.3732e-130	46.1487	218	3701	3740	62	3.39227	-4.71927e-56	18.2768	1018	3701	3742	87	1.51459	-8.82082e-120	57.4413	250	495.333
NM_172303	Jade1	5180	5219	109	7.11075	-2.80059e-88	15.3289	642	5180	5219	689	10.9136	0	63.1325	498	5180	5218	207	4.87271	-3.61143e-253	42.4815	350	496.667
NM_026434	Rbm18	2318	2357	115	5.84868	-8.44734e-105	19.6626	533	2318	2357	603	8.97652	0	67.1752	474	2318	2357	126	4.00786	-2.29287e-139	31.4382	484	497
NM_001082485	Zfp266	2093	2132	81	3.33959	-6.7842e-82	24.2545	441	2107	2146	259	5.12559	0	50.5307	591	2107	2141	74	2.28849	-3.88704e-84	32.3358	462	498
NM_172585	Larp4b	3792	3831	375	13.7434	0	27.2859	393	3799	3838	1304	21.0933	0	61.8207	509	3799	3834	231	9.41777	-1.78809e-228	24.5281	592	498
NM_001081111	Tmf1	3417	3456	381	10.5133	0	36.2398	288	3417	3456	885	16.1358	0	54.8471	555	3417	3454	152	7.20433	-6.25309e-142	21.0984	656	499.667
NM_009706	Arhgap5	2655	2694	389	11.2725	0	34.5089	303	2655	2694	478	17.3009	0	27.6286	842	2655	2694	319	7.72455	0	41.2969	357	500.667
NM_001081150	Lonrf1	3434	3473	65	3.64686	-6.16773e-58	17.8236	575	3437	3476	463	5.59718	0	82.7202	374	3437	3472	68	2.49904	-1.38824e-72	27.2104	554	501
NM_178892	Tiparp	3177	3216	329	12.1574	0	27.0617	397	3177	3216	1131	18.6591	0	60.6138	523	3177	3214	208	8.33097	-1.29512e-207	24.9671	583	501
NM_023066	Asph	3163	3202	117	5.76479	-4.13078e-108	20.2956	517	3163	3202	602	8.84778	0	68.0397	464	3163	3202	113	3.95038	-8.08889e-121	28.6049	528	503
NM_172284	Ddx19b	3691	3730	147	5.63389	-1.88812e-150	26.0921	407	3695	3734	634	8.64688	0	73.3213	427	3695	3730	78	3.86068	-5.47261e-73	20.2037	676	503.333
NM_001081229	Tsc22d2	3692	3731	99	3.85214	-8.73905e-102	25.7	413	3692	3731	448	5.91226	0	75.7748	411	3692	3732	52	2.63972	-3.85786e-49	19.6991	689	504.333
NM_178246	Smg5	3657	3696	148	10.6119	-4.78641e-113	13.9466	675	3666	3705	1253	16.2871	0	76.9319	401	3666	3696	249	7.27192	-5.52598e-281	34.2413	441	505.667
NM_022563	Ddr2	4209	4248	241	11.5587	-6.83225e-222	20.85	506	4210	4249	1859	17.7403	0	104.79	295	4210	4245	147	7.92074	-1.54364e-129	18.5589	717	506
NM_017463	Pbx2	1658	1697	132	10.6741	-9.80415e-95	12.3664	736	1663	1702	1472	16.3825	0	89.8519	351	1663	1698	253	7.3145	-1.60302e-286	34.5888	435	507.333
NM_011638	Tfrc	3645	3684	141	4.46777	-8.91645e-156	31.5593	331	3645	3684	427	6.85712	0	62.271	507	3645	3701	60	3.06158	-4.25346e-56	19.5977	692	510
NM_133680	Mfsd14b	1546	1585	218	7.86497	-5.34802e-227	27.7178	389	1548	1587	589	12.0711	0	48.7941	612	1548	1587	154	5.38954	-2.39493e-163	28.5739	529	510
NM_009671	Ankfy1	7054	7093	81	6.55475	-2.93723e-59	12.3574	737	7055	7094	676	10.0602	0	67.1954	473	7055	7094	203	4.49171	-1.04281e-253	45.1944	328	512.667
NM_011767	Zfr	3693	3732	223	17.3926	-3.65197e-161	12.8215	715	3694	3733	2189	26.6941	0	82.003	378	3694	3733	400	11.9185	0	33.5614	446	513
NM_011828	Hs2st1	1711	1750	108	4.38094	-7.64016e-109	24.6523	433	1709	1748	438	6.72385	0	65.1413	489	1709	1747	68	3.00208	-2.64844e-67	22.651	620	514
NM_007712	Clk2	1975	2014	128	4.46859	-1.75854e-136	28.6444	373	1977	2016	463	6.85837	0	67.5087	468	1977	2015	58	3.06214	-1.68101e-53	18.941	703	514.667
NM_001025102	Arl14ep	3015	3054	118	7.2457	-3.01956e-98	16.2855	612	3015	3054	1090	11.1207	0	98.0157	324	3015	3053	115	4.96518	-1.14105e-112	23.1613	612	516
NM_144904	Ptbp3	4550	4589	162	9.60586	-4.99857e-136	16.8647	599	4555	4594	1139	14.743	0	77.2569	400	4555	4594	180	6.5825	-5.22056e-187	27.3452	550	516.333
NM_009178	St3gal4	1783	1822	82	3.74501	-2.46643e-79	21.8958	481	1783	1822	253	5.74783	-2.02028217261073e-312	44.0166	656	1783	1822	92	2.56631	-7.90502e-108	35.8492	419	518.667
NM_001080746	Gtf2i	3453	3492	229	9.73436	-1.57608e-222	23.5249	451	3459	3498	679	14.9403	0	45.4477	644	3459	3492	214	6.67056	-4.30698e-236	32.0813	466	520.333
NM_133242	Rbm39	2753	2792	405	21.8862	0	18.5048	557	2754	2793	1871	33.5908	0	55.6997	550	2754	2793	497	14.9977	0	33.1384	455	520.667
NM_178647	Cggbp1	2220	2259	345	19.6054	-5.21542e-292	17.5972	584	2224	2263	1604	30.0902	0	53.3064	569	2224	2259	491	13.4348	0	36.547	412	521.667
NM_172684	Rsbn1	3576	3615	135	4.34973	-2.4395e-148	31.0364	347	3577	3616	437	6.67594	0	65.4589	486	3577	3614	53	2.98069	-9.52467e-48	17.7811	738	523.667
NM_030695	Lrba	9757	9796	97	3.04078	-1.11795e-108	31.8997	326	9758	9797	170	4.66697	-1.97102e-197	36.4262	743	9758	9796	63	2.08372	-2.57377e-70	30.2344	503	524
NM_023041	Pex19	1153	1192	65	4.51839	-3.63042e-52	14.3856	665	1156	1195	481	6.93481	0	69.3602	452	1156	1192	102	3.09627	-1.685e-115	32.9429	458	525
NM_011693	Vcam1	2962	3001	93	4.38121	-2.44824e-88	21.227	501	2965	3004	475	6.72426	0	70.6398	444	2965	3000	67	3.00226	-6.11599e-66	22.3165	632	525.667
NM_011083	Pik3c2a	6912	6951	173	7.98777	-5.71744e-163	21.6581	484	6913	6952	775	12.2596	0	63.2158	496	6913	6953	131	5.47369	-1.10037e-129	23.9326	602	527.333
NM_001025102	Arl14ep	1745	1784	225	7.2457	-5.98348e-245	31.0529	346	1746	1785	1014	11.1207	0	91.1815	344	1746	1782	65	4.96518	-1.18032e-49	13.0912	896	528.667
NM_008994	Pex2	1149	1188	99	5.35698	-4.13529e-88	18.4806	558	1155	1194	458	8.22187	0	55.7051	549	1155	1197	116	3.67092	-7.87278e-129	31.5997	479	528.667
NM_020588	Tmem183a	1658	1697	58	5.57378	-3.17389e-39	10.4059	817	1662	1701	951	8.55461	0	111.168	281	1662	1697	118	3.81948	-7.31608e-130	30.8942	491	529.667
NM_133919	Aff1	924	963	116	4.75586	-3.85273e-116	24.3909	439	935	974	484	7.29928	0	66.3079	477	935	961	67	3.259	-1.25861e-63	20.5585	673	529.667
NM_175653	Hist1h3c	431	470	438	18.5492	0	23.6129	449	433	472	1304	28.4692	0	45.8038	642	433	470	382	12.711	0	30.0527	507	532.667
NM_001162926	Fam84b	4409	4448	115	4.29143	-1.00004e-119	26.7976	400	4414	4453	398	6.58647	0	60.4269	525	4414	4448	60	2.94074	-4.10654e-57	20.403	674	533
NM_007514	Slc7a2	2807	2846	64	3.88591	-5.47455e-55	16.4697	608	2813	2852	353	5.96408	0	59.1876	528	2813	2846	86	2.66286	-3.4402e-97	32.2961	463	533
NM_007537	Bcl2l2	3035	3074	122	7.70803	-4.85248e-100	15.8277	631	3040	3079	990	11.8302	0	83.6838	370	3040	3068	122	5.282	-3.47724e-119	23.0973	613	538
NM_010434	Hipk3	5469	5508	226	8.06652	-3.20305e-236	28.017	381	5467	5506	686	12.3805	0	55.4099	551	5467	5505	110	5.52766	-6.22862e-101	19.8999	683	538.333
NM_030722	Pum1	3834	3873	326	20.0227	-1.0048e-265	16.2815	613	3859	3898	2340	30.7308	0	76.1452	407	3859	3872	331	13.7208	-1.48219693752374e-323	24.124	598	539.333
NM_172424	Med13l	9225	9264	219	10.395	-6.85547e-203	21.0678	503	9227	9266	756	15.9542	0	47.3856	623	9227	9266	218	7.12327	-4.26487e-236	30.6039	497	541
NM_026849	Mtmr14	819	858	84	3.61921	-3.00102e-83	23.2095	459	820	859	237	5.55474	-9.41622e-290	42.6662	671	820	859	76	2.4801	-1.40514e-84	30.644	496	542
NM_181517	Ipo7	1580	1619	201	10.7398	-1.27137e-176	18.7154	547	1581	1620	569	16.4834	0	34.5196	759	1581	1619	339	7.35955	0	46.0626	320	542
NM_011055	Pde3b	5134	5173	204	8.1763	-1.24424e-203	24.9502	430	5136	5175	508	12.5489	0	40.4815	698	5136	5174	171	5.60288	-9.365e-186	30.52	499	542.333
NM_178396	Car12	2012	2051	86	4.71457	-1.73815e-76	18.2413	565	2015	2054	457	7.23591	0	63.1572	497	2015	2052	85	3.23071	-1.06399e-88	26.31	565	542.333
NM_134063	Fam208b	3157	3196	198	7.6187	-3.94171e-201	25.9887	410	3160	3199	639	11.6932	0	54.6473	558	3160	3198	109	5.22079	-3.16866e-102	20.8781	662	543.333
NM_011333	Ccl2	697	736	508	26.8386	0	18.928	543	713	752	2091	41.1917	0	50.7626	589	713	737	558	18.3914	0	30.3403	500	544
NM_019927	Arih1	3462	3501	243	9.42334	-2.92333e-245	25.787	411	3462	3501	877	14.4629	0	60.6379	522	3462	3501	123	6.45743	-3.05281e-110	19.0478	699	544
NM_001039088	Seh1l	1905	1944	235	10.6064	-2.15361e-222	22.1564	479	1907	1946	772	16.2787	0	47.424	620	1907	1945	204	7.26814	-1.01563e-213	28.0677	534	544.333
NM_172742	Mtmr10	4133	4172	114	5.00535	-6.46577e-111	22.7756	468	4135	4174	414	7.68219	0	53.8909	564	4135	4173	81	3.42996	-5.54489e-81	23.6154	607	546.333
NM_183142	Alg11	397	436	102	6.40093	-1.95969e-84	15.9352	627	398	437	380	9.82411	0	38.6803	715	398	436	215	4.38629	-6.09307e-276	49.0163	297	546.333
NM_008466	Kpna3	2138	2177	184	11.3694	-5.98472e-151	16.1838	620	2141	2180	1770	17.4497	0	101.434	307	2141	2178	145	7.79099	-5.46698e-128	18.6112	715	547.333
NM_146066	Gspt1	2760	2799	301	15.137	-2.24762e-270	19.885	524	2762	2801	1392	23.2323	0	59.9166	527	2762	2801	251	10.3728	-1.56211e-246	24.1979	597	549.333
NM_173753	Fnip1	6188	6227	154	8.86868	-2.54288e-131	17.3645	587	6191	6230	797	13.6116	0	58.553	529	6191	6227	171	6.07734	-6.89784e-180	28.1373	533	549.667
NM_144825	Taok1	5670	5709	69	5.32829	-3.172e-52	12.9497	710	5670	5709	401	8.17784	0	49.035	608	5670	5710	159	3.65126	-5.43874e-197	43.5466	338	552
NM_001177773	Fbxw7	980	1019	73	4.05059	-5.01543e-65	18.0221	571	980	1019	236	6.21682	-8.12752e-277	37.9615	725	980	1019	113	2.7757	-8.73224e-138	40.7104	366	554
NM_199299	Jade2	5011	5050	76	3.34396	-5.90639e-75	22.7276	470	5008	5047	255	5.13229	0	49.6854	600	5008	5045	56	2.29148	-8.71824e-58	24.4384	594	554.667
NM_001115010	Lin54	4381	4420	174	5.56122	-8.78959e-191	31.2881	340	4384	4423	327	8.53533	0	38.3113	719	4384	4422	90	3.81087	-1.26973e-89	23.6166	606	555
NM_145962	Pank3	4526	4565	157	12.9183	-5.28087e-111	12.1533	748	4535	4574	1641	19.827	0	82.7661	373	4535	4566	243	8.85239	-1.23589e-251	27.4502	548	556.333
NM_031494	Zfp275	5690	5729	57	4.15108	-5.13096e-45	13.7314	681	5695	5734	365	6.37106	0	57.2903	536	5695	5729	94	2.84457	-7.8164e-107	33.0455	456	557.667
NM_027434	Rprd1b	1541	1580	79	4.95485	-4.18413e-66	15.944	626	1542	1581	274	7.60468	-9.95653083930964e-315	36.0304	746	1542	1580	163	3.39536	-1.19221e-208	48.0067	306	559.333
NM_007862	Dlg1	3908	3947	135	12.3719	-4.69207e-90	10.9119	793	3911	3950	1214	18.9883	0	63.9341	493	3911	3947	325	8.47794	0	38.3348	393	559.667
NM_028840	Armc1	2102	2141	70	5.23982	-7.90108e-54	13.3592	692	2105	2144	714	8.04205	0	88.7833	355	2105	2150	79	3.59063	-1.04186e-76	22.0017	636	561
NM_183033	Zfp516	5530	5569	72	6.85687	-2.81762e-48	10.5004	812	5536	5575	1139	10.5239	0	108.23	288	5536	5569	117	4.69874	-3.95131e-118	24.9003	584	561.333
NM_146194	Picalm	2721	2760	448	17.3762	0	25.7823	412	2720	2759	1918	26.669	0	71.9188	435	2720	2755	174	11.9072	-1.17059e-135	14.613	838	561.667
NM_001081055	Trappc10	4274	4313	66	3.73533	-1.53179e-58	17.6691	580	4279	4318	396	5.73296	0	69.0742	456	4279	4313	55	2.55967	-8.20368e-54	21.4872	651	562.333
NM_011273	Xpr1	5708	5747	138	6.38836	-1.60997e-130	21.6018	487	5710	5749	513	9.80483	0	52.3211	576	5710	5746	98	4.37769	-4.25808e-95	22.3863	626	563
NM_026576	Etaa1	2802	2841	150	4.81691	-1.19651e-164	31.1403	343	2801	2840	313	7.39298	0	42.3375	677	2801	2840	68	3.30083	-1.37438e-64	20.6008	672	564
NM_011135	Cnot7	2819	2858	700	10.1641	0	68.8699	125	2832	2871	884	15.5998	0	56.6674	541	2832	2856	67	6.96504	-8.80409e-43	9.61948	1029	565
NM_027556	Cep192	2081	2120	79	3.66964	-5.49362e-76	21.528	491	2084	2123	266	5.63215	0	47.2289	625	2084	2122	63	2.51465	-2.82678e-65	25.0531	581	565.667
NM_134034	Smek2	1952	1991	163	7.43489	-1.4323e-154	21.9237	480	1956	1995	712	11.411	0	62.3957	505	1956	1990	95	5.09483	-4.97499e-85	18.6464	714	566.333
NM_028572	Vgll3	1888	1927	102	6.38917	-1.64061e-84	15.9645	625	1900	1939	613	9.80607	0	62.5123	502	1900	1938	112	4.37824	-1.70178e-114	25.5811	574	567
NM_133957	Nfat5	11027	11066	388	13.9892	0	27.7357	388	11030	11069	962	21.4706	0	44.8056	648	11030	11066	199	9.58622	-1.91187e-183	20.759	666	567.333
NM_138679	Ash1l	9446	9485	203	7.91515	-5.38517e-205	25.647	414	9449	9488	477	12.1481	0	39.2653	709	9449	9486	136	5.42393	-3.61751e-137	25.0741	580	567.667
NM_023814	Tbx18	4059	4098	208	13.0609	-7.59328e-169	15.9253	628	4057	4096	995	20.0459	0	49.6361	601	4057	4094	284	8.95013	-7.85916673730749e-311	31.7314	477	568.667
NM_030235	Avl9	2550	2589	101	5.06152	-4.72806e-93	19.9545	522	2551	2590	371	7.7684	0	47.7576	617	2551	2590	91	3.46846	-1.27641e-94	26.2365	569	569.333
NM_183138	Tet3	10777	10816	54	3.88742	-4.67627e-43	13.8909	677	10778	10817	368	5.9664	0	61.6787	510	10778	10816	77	2.66389	-9.83762e-84	28.9051	521	569.333
NM_001024952	Rc3h1	2640	2679	1869	93.4067	0	20.0093	521	2644	2683	8206	143.36	0	57.2404	537	2644	2680	1368	64.0078	0	21.3724	653	570.333
NM_011638	Tfrc	3228	3267	71	4.46777	-1.27446e-59	15.8916	630	3228	3267	215	6.85712	-4.35592e-235	31.3543	794	3228	3266	152	3.06158	-5.25787e-197	49.6475	289	571
NM_144825	Taok1	7680	7719	142	5.32829	-1.02998e-146	26.6502	403	7682	7721	429	8.17784	0	52.4589	573	7682	7719	65	3.65126	-6.65271e-58	17.8021	737	571
NM_022655	Ireb2	3829	3868	130	7.01707	-7.76477e-115	18.5263	556	3830	3869	657	10.7698	0	61.0041	518	3830	3868	105	4.80851	-1.45526e-100	21.8363	640	571.333
NM_019715	Kcmf1	1726	1765	314	22.4095	-7.02869e-237	14.0119	670	1728	1767	2005	34.3941	0	58.295	530	1728	1765	451	15.3563	0	29.369	515	571.667
NM_001163505	Atl3	3861	3900	212	10.2639	-9.06319e-195	20.655	508	3857	3896	844	15.753	0	53.5773	567	3857	3894	152	7.03342	-1.88112e-143	21.6111	646	573.667
NM_016769	Smad3	3411	3450	192	11.2024	-6.79262e-162	17.1392	590	3414	3453	845	17.1934	0	49.1468	606	3414	3451	220	7.67654	-3.87669e-232	28.6587	527	574.333
NM_019827	Gsk3b	6681	6720	112	7.49106	-1.76914e-89	14.9512	651	6685	6724	708	11.4972	0	61.5799	511	6685	6719	136	5.13332	-2.55395e-140	26.4936	561	574.333
NM_010930	Nov	1379	1418	55	3.12003	-3.08753e-49	17.6281	583	1384	1423	173	4.7886	-3.01397e-200	36.1274	745	1384	1418	81	2.13803	-2.91936e-97	37.8854	398	575.333
NM_001177773	Fbxw7	3562	3601	54	4.05059	-3.82368e-42	13.3314	695	3567	3606	320	6.21682	0	51.4732	582	3567	3601	92	2.7757	-9.46149e-105	33.1448	453	576.667
NM_007513	Slc7a1	4843	4882	227	4.79271	-8.26215e-288	47.3636	208	4845	4884	128	7.35583	-8.48265e-110	17.4012	1041	4845	4884	103	3.28425	-1.91196e-114	31.3618	486	578.333
NM_009152	Sema3a	4265	4304	112	7.00637	-1.49138e-92	15.9854	624	4268	4307	446	10.7533	0	41.4754	682	4268	4304	167	4.80118	-9.6545e-191	34.7831	430	578.667
NM_001031814	Smg1	5873	5912	61	6.00101	-1.54285e-40	10.1649	834	5876	5915	621	9.21033	0	67.4243	470	5876	5915	142	4.11225	-2.8135e-162	34.531	436	580
NM_145471	Lrrc14	1899	1938	99	5.49059	-4.25622e-87	18.0308	570	1898	1937	347	8.42694	0	41.1775	685	1898	1937	118	3.76248	-1.29331e-130	31.3623	485	580
NM_001142918	Tcf7l2	2551	2590	130	4.66771	-5.10997e-137	27.8509	383	2553	2592	360	7.16398	0	50.2514	594	2553	2591	55	3.19859	-1.15102e-48	17.1951	764	580.333
NM_009851	Cd44	3649	3688	429	18.2605	0	23.4933	454	3652	3691	1720	28.0262	0	61.3712	513	3652	3686	210	12.5132	-5.99583e-175	16.7823	775	580.667
NM_027652	Ept1	2422	2461	73	4.45944	-4.12735e-62	16.3698	610	2427	2466	261	6.84433	-2.97586e-306	38.1338	720	2427	2464	109	3.05587	-7.01571e-127	35.669	421	583.667
NM_030235	Avl9	634	673	62	5.06152	-8.11064e-46	12.2493	742	638	677	546	7.7684	0	70.2847	445	638	674	91	3.46846	-1.27641e-94	26.2365	568	585
NM_001080794	G3bp2	3762	3801	149	7.51573	-2.45992e-135	19.8251	527	3762	3801	701	11.5351	0	60.771	520	3762	3801	97	5.15023	-3.70635e-87	18.8341	709	585.333
NM_007961	Etv6	767	806	124	5.86708	-1.76396e-116	21.1349	502	774	813	625	9.00478	0	69.4076	450	774	811	62	4.02047	-1.131e-51	15.4211	808	586.667
NM_172517	Rbbp5	2763	2802	85	7.45622	-2.82601e-59	11.3999	773	2763	2802	654	11.4438	0	57.149	538	2763	2802	170	5.10944	-6.68751e-191	33.2717	451	587.333
NM_008222	Hccs	1928	1967	68	6.60972	-3.39363e-45	10.2879	821	1936	1975	720	10.1446	0	70.9739	440	1936	1968	137	4.52938	-5.44704e-149	30.247	502	587.667
NM_028372	Mblac2	3641	3680	73	2.32595	-4.08183e-82	31.3851	339	3640	3679	74	3.56985	-3.34476e-70	20.7292	956	3640	3679	51	1.59388	-8.73802e-59	31.9975	468	587.667
NM_001081362	Trrap	2439	2478	121	7.7217	-9.48925e-99	15.6701	635	2439	2478	573	11.8512	0	48.3494	614	2439	2477	154	5.29137	-1.52792e-164	29.104	516	588.333
NM_001025093	Atf2	2223	2262	59	9.39062	-2.72159e-28	6.28287	1038	2195	2234	1495	14.4127	0	103.728	300	2195	2224	223	6.43501	-3.74107e-253	34.6542	433	590.333
NM_001110013	Tmtc3	332	371	128	5.93879	-3.52311e-121	21.5532	490	326	365	399	9.11483	0	43.7748	659	326	362	92	4.06961	-7.49917e-90	22.6066	622	590.333
NM_145374	Mios	665	704	124	4.58297	-2.45502e-129	27.0567	398	666	705	220	7.03392	-3.04846e-240	31.277	797	666	740	80	3.14052	-1.39796e-82	25.4735	576	590.333
NM_172302	Cpsf7	2435	2474	282	12.98	-6.96482e-264	21.7257	483	2435	2474	665	19.9217	0	33.3807	770	2435	2473	257	8.89468	-1.80804e-271	28.8937	522	591.667
NM_133957	Nfat5	5372	5411	286	13.9892	-2.33681e-260	20.4444	513	5373	5412	1101	21.4706	0	51.2795	585	5373	5412	191	9.58622	-5.97862e-173	19.9244	681	593
NM_212450	Ctdspl2	1963	2002	90	7.20258	-6.39287e-66	12.4955	728	1963	2002	547	11.0545	0	49.4822	604	1963	2001	164	4.93563	-3.39151e-184	33.2278	452	594.667
NM_026735	Mob1b	2430	2469	53	4.36413	-2.14276e-39	12.1445	749	2442	2481	502	6.69805	0	74.9472	418	2442	2473	67	2.99056	-4.74373e-66	22.4038	625	597.333
NM_019774	Akap8	2512	2551	155	12.8496	-3.66153e-109	12.0627	752	2521	2560	1077	19.7214	0	54.6106	559	2521	2552	277	8.80528	-3.0077e-302	31.4584	483	598
NM_010804	Mllt10	3455	3494	119	6.69148	-2.24967e-103	17.7838	577	3459	3498	509	10.2701	0	49.5615	603	3459	3495	104	4.5854	-2.72837e-101	22.6807	618	599.333
NM_001163355	Rhot1	2210	2249	72	6.41496	-3.36441e-50	11.2238	780	2216	2255	646	9.84566	0	65.6127	483	2216	2248	123	4.39591	-4.60317e-130	27.9805	537	600
NM_010434	Hipk3	4251	4290	202	8.06652	-5.58867e-202	25.0418	429	4252	4291	507	12.3805	0	40.9516	689	4252	4289	110	5.52766	-6.22862e-101	19.8999	682	600
NM_029482	4930579G24Rik	1017	1056	93	3.8991	-6.8667e-93	23.8517	447	1007	1046	261	5.98432	-3.69067037443411e-321	43.6139	660	1007	1043	52	2.6719	-7.10435e-49	19.4618	696	601
NM_027322	Prrg1	3176	3215	82	4.50796	-5.60544e-73	18.19	567	3176	3215	244	6.9188	-1.88096e-278	35.2662	751	3176	3216	95	3.08912	-4.99023e-105	30.7531	493	603.667
NM_027875	Syde1	2971	3010	291	18.6052	-8.89915e-233	15.6408	638	2972	3011	1327	28.5551	0	46.4715	630	2972	3010	353	12.7494	0	27.6876	546	604.667
NM_007561	Bmpr2	1630	1669	183	7.2705	-1.07267e-183	25.1702	424	1633	1672	530	11.1587	0	47.4964	619	1633	1672	83	4.98218	-8.39062e-71	16.6594	783	608.667
NM_001081430	Naa30	2715	2754	70	4.45069	-1.59281e-58	15.7279	632	2720	2759	341	6.8309	0	49.9202	597	2720	2760	73	3.04988	-1.02228e-73	23.9354	601	610
NM_011386	Skil	5904	5943	163	8.27158	-2.45774e-147	19.706	530	5907	5946	574	12.6952	0	45.214	646	5907	5945	120	5.66818	-6.51882e-113	21.1708	655	610.333
NM_028298	Zfp655	3239	3278	90	7.3676	-4.26745e-65	12.2156	745	3241	3280	634	11.3078	0	56.0677	544	3241	3279	140	5.04872	-4.88276e-147	27.7298	544	611
NM_181750	R3hdm1	4503	4542	213	12.0803	-9.94044e-182	17.632	582	4504	4543	1586	18.5408	0	85.5409	367	4504	4543	111	8.27816	-8.8778e-84	13.4088	886	611.667
NM_001081216	Phip	6981	7020	62	5.351	-2.02841e-44	11.5866	769	6981	7020	502	8.21269	0	61.1249	517	6981	7020	100	3.66682	-2.75424e-105	27.2716	552	612.667
NM_001081237	Klhl42	2193	2232	61	4.91926	-1.9852e-45	12.4002	732	2193	2232	371	7.55006	0	49.1387	607	2193	2232	102	3.37097	-8.14355e-112	30.2584	501	613.333
NM_001081164	Otud4	6464	6503	139	11.2106	-9.58028e-100	12.399	733	6464	6503	690	17.206	0	40.1023	703	6464	6503	277	7.68218	-3.09148732178368e-318	36.0575	418	618
NM_001037987	Edil3	4181	4220	123	10.1508	-1.78985e-87	12.1172	751	4182	4221	664	15.5795	0	42.6202	672	4182	4221	240	6.95595	-9.87251e-272	34.5028	437	620
NM_001166584	Tead1	5442	5481	349	23.3905	-8.15029e-272	14.9206	652	5445	5484	1960	35.8996	0	54.5968	560	5445	5481	344	16.0285	-2.1688493721139e-319	21.4617	652	621.333
NM_008501	Lif	3791	3830	97	4.94732	-8.81116e-89	19.6066	534	3792	3831	242	7.59313	-7.83826e-266	31.8709	787	3792	3831	94	3.3902	-7.91544e-100	27.727	545	622
NM_001145920	Runx2	3050	3089	145	6.71952	-6.57183e-137	21.5789	488	3061	3100	488	10.3131	0	47.3185	624	3061	3102	80	4.60462	-9.53526e-70	17.3739	755	622.333
NM_172677	Ythdf3	4686	4725	140	5.37243	-2.25872e-143	26.059	409	4687	4726	256	8.24559	-3.58934e-278	31.0469	801	4687	4725	77	3.68151	-3.28478e-73	20.9153	660	623.333
NM_145374	Mios	705	744	98	4.58297	-3.24301e-93	21.3835	497	666	705	220	7.03392	-3.04846e-240	31.277	798	666	740	80	3.14052	-1.39796e-82	25.4735	577	624
NM_007961	Etv6	807	846	95	5.86708	-1.77351e-79	16.192	618	774	813	625	9.00478	0	69.4076	449	774	811	62	4.02047	-1.131e-51	15.4211	807	624.667
NM_027975	Fam83d	1951	1990	169	10.8405	-2.57261e-136	15.5897	639	1951	1990	1097	16.6379	0	65.9337	479	1951	1990	129	7.42854	-1.59271e-110	17.3655	756	624.667
NM_145962	Pank3	6441	6480	84	12.9183	-2.8929e-40	6.5024	1026	6446	6485	1858	19.827	0	93.7108	335	6446	6480	260	8.85239	-2.1736e-276	29.3706	514	625
NM_001037987	Edil3	4221	4260	118	10.1508	-4.50706e-82	11.6247	766	4182	4221	664	15.5795	0	42.6202	673	4182	4221	240	6.95595	-9.87251e-272	34.5028	438	625.667
NM_001167885	Suv420h1	4068	4107	182	7.92857	-1.0868e-175	22.955	465	4069	4108	510	12.1687	0	41.9107	681	4069	4107	98	5.43313	-2.90015e-86	18.0375	731	625.667
NM_181395	Pxdn	5559	5598	97	6.05841	-1.23191e-80	16.0108	623	5566	5605	739	9.29842	0	79.4758	390	5566	5598	58	4.15158	-3.63031e-46	13.9706	864	625.667
NM_019961	Pex3	991	1030	81	5.00896	-3.56613e-68	16.171	621	993	1032	344	7.68773	0	44.7466	651	993	1032	81	3.43244	-5.86816e-81	23.5984	608	626.667
NM_177326	Pak2	2681	2720	70	3.90367	-2.4686e-62	17.9319	573	2691	2730	282	5.99133	0	47.068	627	2691	2727	53	2.67502	-3.72931e-50	19.8129	686	628.667
NM_008395	Itch	2942	2981	54	2.91048	-1.48839e-49	18.5537	554	2943	2982	97	4.46699	-6.40624e-93	21.7149	941	2943	2981	75	1.99443	-4.51533e-90	37.6047	401	632
NM_028696	Nabp1	2350	2389	62	3.27495	-5.75615e-57	18.9316	542	2358	2397	170	5.02638	-4.45852e-192	33.8216	762	2358	2407	55	2.24419	-7.07235e-57	24.5077	593	632.333
NM_019827	Gsk3b	4427	4466	101	7.49106	-9.93846e-77	13.4827	689	4455	4494	524	11.4972	0	45.5761	643	4455	4475	135	5.13332	-6.81905e-139	26.2988	566	632.667
NM_007945	Eps8	3305	3344	246	24.8601	-4.00738e-152	9.89536	849	3307	3346	2812	38.1552	0	73.6989	426	3307	3344	382	17.0356	0	22.4236	624	633
NM_030081	Rbsn	2829	2868	53	2.8557	-1.06501e-48	18.5594	552	2829	2868	87	4.38292	-2.11313e-80	19.8498	976	2829	2869	78	1.9569	-1.74442e-95	39.859	374	634
NM_013528	Gfpt1	2297	2336	67	4.56143	-2.9642e-54	14.6884	654	2300	2339	367	7.00086	0	52.4221	574	2300	2337	63	3.12576	-1.72479e-59	20.1551	678	635.333
NM_008549	Man2a1	5225	5264	171	7.46075	-3.63234e-165	22.92	466	5226	5265	364	11.4507	0	31.7884	789	5226	5265	107	5.11255	-1.61657e-100	20.9289	659	638
NM_011083	Pik3c2a	6002	6041	186	7.98777	-1.37196e-180	23.2856	458	6000	6039	670	12.2596	0	54.6511	557	6000	6039	71	5.47369	-1.05861e-53	12.9711	899	638
NM_001123382	Il1r1	4709	4748	76	4.48204	-1.2004e-65	16.9566	596	4710	4749	324	6.87901	0	47.0998	626	4710	4747	60	3.07136	-5.11691e-56	19.5353	693	638.333
NM_010048	Dgcr2	3176	3215	100	6.17029	-1.55341e-83	16.2067	617	3176	3215	412	9.47014	0	43.5052	663	3176	3214	91	4.22825	-4.94324e-87	21.5219	649	643
NM_198303	Eif5b	3902	3941	90	8.397	-2.27551e-60	10.7181	805	3903	3942	597	12.8877	0	46.3233	632	3903	3940	177	5.75412	-9.75378e-193	30.7606	492	643
NM_007509	Atp6v1b2	1920	1959	53	15.0058	-5.95092e-15	3.53197	1256	1882	1921	2158	23.0308	0	93.7006	336	1882	1927	445	10.2828	0	43.276	340	644
NM_175155	Sash1	4444	4483	51	4.17092	-3.70606e-38	12.2275	744	4445	4484	350	6.40152	0	54.6745	556	4445	4483	63	2.85816	-7.30277e-62	22.0421	635	645
NM_019426	Atf7ip	4368	4407	269	11.9854	-1.61235e-255	22.4439	473	4370	4409	944	18.3952	0	51.3177	584	4370	4407	111	8.21313	-3.91453e-84	13.5149	882	646.333
NM_009829	Ccnd2	5558	5597	80	3.70142	-4.84607e-77	21.6134	486	5558	5597	172	5.68092	-3.10887e-186	30.2768	812	5558	5596	55	2.53643	-5.03631e-54	21.684	643	647
NM_013515	Stom	2411	2450	878	47.186	0	18.6072	550	2412	2451	2128	72.4208	0	29.3838	823	2412	2451	824	32.3346	0	25.4835	575	649.333
NM_153543	Aldh1l2	3392	3431	130	7.68967	-6.42611e-110	16.9058	597	3394	3433	621	11.8021	0	52.6179	572	3394	3432	88	5.26942	-5.69075e-75	16.7001	782	650.333
NM_001242396	Jmjd1c	7180	7219	170	12.6139	-5.00015e-127	13.4772	690	7179	7218	1536	19.3598	0	79.3398	391	7179	7217	119	8.6438	-7.14966e-91	13.7671	871	650.667
NM_146066	Gspt1	4126	4165	136	15.137	-2.73928e-80	8.98458	884	4131	4170	1745	23.2323	0	75.111	415	4131	4168	220	10.3728	-2.06394e-204	21.2093	654	651
NM_001005509	Eif2a	2073	2112	96	7.0756	-2.51853e-73	13.5678	686	2068	2107	406	10.8596	0	37.3863	733	2068	2104	135	4.84862	-3.85755e-142	27.843	539	652.667
NM_007945	Eps8	3021	3060	347	24.8601	-6.8279e-261	13.9581	674	3022	3061	2648	38.1552	0	69.4007	451	3022	3060	252	17.0356	-2.73826e-196	14.7925	833	652.667
NM_010432	Hipk1	6757	6796	94	4.83407	-8.24586e-86	19.4453	535	6758	6797	227	7.4193	-1.15832e-245	30.5959	808	6758	6796	76	3.31259	-2.95017e-75	22.9428	615	652.667
NM_001033173	Usp31	2230	2269	71	3.79273	-1.87164e-64	18.72	546	2229	2268	154	5.82107	-2.41182e-158	26.4556	862	2229	2268	70	2.59901	-2.55704e-74	26.9334	558	655.333
NM_001171147	Yap1	3266	3305	422	32.156	-4.44081e-306	13.1235	704	3270	3309	1570	49.3529	0	31.8117	788	3270	3305	701	22.0352	0	31.8127	474	655.333
NM_175121	Slc38a2	2164	2203	139	17.2469	-3.73642e-76	8.0594	928	2165	2204	1182	26.4705	0	44.6534	652	2165	2204	460	11.8186	0	38.9216	386	655.333
NM_009196	Slc16a1	2701	2740	167	12.502	-3.06878e-124	13.3578	693	2703	2742	852	19.1881	0	44.4026	653	2703	2742	194	8.56714	-6.01675e-186	22.6447	621	655.667
NM_173439	Fbxo45	3088	3127	55	4.73791	-9.12474e-40	11.6085	767	3092	3131	474	7.27172	0	65.184	488	3092	3126	61	3.2467	-6.66175e-56	18.7883	712	655.667
NM_007635	Ccng2	2042	2081	195	11.3053	-6.97336e-165	17.2485	588	2046	2085	874	17.3514	0	50.3706	593	2046	2081	127	7.7471	-7.62739e-106	16.3932	791	657.333
NM_144933	Med17	2311	2350	116	6.7719	-4.7364e-99	17.1296	591	2313	2352	581	10.3935	0	55.9004	547	2313	2349	68	4.64051	-5.93094e-55	14.6536	836	658
NM_001013367	Prkaa1	1723	1762	200	15.9907	-7.21477e-143	12.5073	727	1724	1763	915	24.5425	0	37.2823	737	1724	1762	325	10.9578	0	29.6593	511	658.333
NM_177242	Pptc7	803	842	64	6.30569	-2.34601e-42	10.1496	836	802	841	314	9.67795	0	32.4449	779	802	840	177	4.32104	-2.92558e-214	40.9624	362	659
NM_144825	Taok1	8221	8260	109	5.32829	-2.67817e-101	20.4568	511	8222	8261	296	8.17784	0	36.1954	744	8222	8259	67	3.65126	-1.94319e-60	18.3498	724	659.667
NM_009481	Usp9x	920	959	92	7.70127	-1.19505e-65	11.9461	757	921	960	777	11.8199	0	65.7367	482	921	959	93	5.27737	-3.99732e-81	17.6224	742	660.333
NM_001161845	Sgk1	2720	2759	94	8.29489	-5.09907e-65	11.3323	777	2723	2762	518	12.731	0	40.6882	694	2723	2760	168	5.68415	-2.80291e-180	29.5559	512	661
NM_027184	Ipmk	2033	2072	80	5.5457	-1.31077e-63	14.4256	664	2034	2073	318	8.51152	0	37.3611	734	2034	2072	94	3.80024	-2.71042e-95	24.7353	586	661.333
NM_001033380	Itpripl2	6691	6730	135	8.88033	-3.8963e-108	15.2021	645	6692	6731	509	13.6295	0	37.3455	735	6692	6731	140	6.08533	-4.75754e-136	23.0061	614	664.667
NM_182994	Arl5a	3633	3672	108	6.78188	-3.44234e-89	15.9248	629	3634	3673	450	10.4088	0	43.2326	664	3634	3673	88	4.64735	-1.46721e-79	18.9355	704	665.667
NM_001033270	Slc4a7	5372	5411	191	10.9645	-2.40721e-162	17.4198	585	5373	5412	840	16.8283	0	49.916	598	5373	5412	114	7.51353	-1.04481e-91	15.1726	816	666.333
NM_022887	Tsc1	4196	4235	172	7.53366	-7.83401e-166	22.8309	467	4200	4239	589	11.5626	0	50.9399	587	4200	4235	61	5.16251	-3.11702e-44	11.8159	945	666.333
NM_001164099	Add3	3944	3983	103	5.4591	-1.9829e-92	18.8676	544	3948	3987	235	8.37861	-1.38971e-245	28.0476	839	3948	3983	85	3.7409	-1.92496e-83	22.7218	617	666.667
NM_009677	Ap1g1	2793	2832	143	6.28914	-3.42881e-138	22.7376	469	2802	2841	389	9.65255	0	40.3002	701	2802	2832	64	4.30969	-3.01581e-52	14.8502	832	667.333
NM_001190852	Pdlim5	4083	4122	177	6.25172	-1.52965e-186	28.3122	379	4086	4125	250	9.59511	-2.70097e-253	26.0549	867	4086	4122	74	4.28405	-1.43834e-64	17.2734	758	668
NM_001199188	Snx5	1541	1580	297	21.6285	-8.34287e-222	13.7319	680	1547	1586	2274	33.1953	0	68.5037	459	1547	1582	204	14.8211	-1.52344e-153	13.7641	872	670.333
NM_028390	Anln	3706	3745	266	19.2236	-8.22325e-200	13.8371	679	3709	3748	1650	29.5044	0	55.9239	546	3709	3746	211	13.1732	-9.90711e-172	16.0174	798	674.333
NM_010284	Ghr	3021	3060	193	18.4906	-4.66328e-124	10.4377	815	3023	3062	877	28.3793	0	30.9028	802	3023	3065	469	12.6709	0	37.014	409	675.333
NM_145925	Pttg1ip	1832	1871	804	43.6741	0	18.4091	560	1816	1855	1884	67.0309	0	28.1065	837	1816	1892	668	29.9281	0	22.3202	631	676
NM_178194	Hist1h2be	590	629	282	11.5885	-3.2184e-277	24.3345	440	603	642	1076	17.786	0	60.4971	524	603	642	69	7.94113	-3.27375e-41	8.68894	1066	676.667
NM_054043	Msi2	3160	3199	126	8.37678	-1.3775e-100	15.0416	647	3161	3200	615	12.8566	0	47.8352	616	3161	3198	97	5.74027	-8.54734e-83	16.8982	772	678.333
NM_133739	Tmem123	2483	2522	267	17.8148	-3.31678e-209	14.9876	649	2487	2526	857	27.342	0	31.3437	795	2487	2523	300	12.2077	-6.42343e-296	24.5746	591	678.333
NM_007690	Chd1	409	448	137	5.84833	-3.04779e-134	23.4255	456	408	447	277	8.97599	-5.45328e-300	30.8601	803	408	446	67	4.00762	-7.69658e-58	16.7182	778	679
NM_133819	Ppp1r15b	2841	2880	133	10.745	-1.7661e-95	12.3779	735	2844	2883	608	16.4913	0	36.8679	742	2844	2880	194	7.36309	-2.9723e-198	26.3476	563	680
NM_175121	Slc38a2	2505	2544	192	17.2469	-2.45801e-128	11.1324	782	2511	2550	1623	26.4705	0	61.3135	514	2511	2550	208	11.8186	-2.22167e-177	17.5993	744	680
NM_008514	Lrp6	5965	6004	91	11.5961	-6.94551e-50	7.84746	946	5968	6007	931	17.7977	0	52.3102	577	5968	6004	230	7.94634	-1.7249e-243	28.9441	520	681
NM_172303	Jade1	3918	3957	85	7.11075	-6.72125e-61	11.9537	756	3929	3968	469	10.9136	0	42.9741	668	3929	3959	109	4.87271	-2.26141e-105	22.3695	627	683.667
NM_026191	Dhx40	2985	3024	59	8.03952	-9.17426e-32	7.33874	972	2993	3032	808	12.339	0	65.4833	485	2993	3024	134	5.50916	-1.7292e-133	24.3231	596	684.333
NM_177239	Mysm1	4775	4814	69	3.7107	-1.56299e-62	18.5949	551	4798	4837	89	5.69516	-2.387e-73	15.6273	1076	4798	4837	89	2.54279	-1.6296e-103	35.0009	426	684.333
NM_178398	Wipi2	2021	2060	84	7.56713	-1.02613e-57	11.1006	784	2024	2063	601	11.614	0	51.7479	580	2024	2056	102	5.18545	-2.48332e-93	19.6704	691	685
NM_011083	Pik3c2a	6068	6107	99	7.98777	-6.86722e-72	12.3939	734	6069	6108	618	12.2596	0	50.4095	592	6069	6107	99	5.47369	-3.1829e-87	18.0865	730	685.333
NM_001037746	Prps1l3	3696	3735	194	10.6762	-3.19824e-168	18.1713	568	3697	3736	693	16.3857	0	42.2929	678	3697	3735	112	7.31594	-1.45446e-90	15.309	811	685.667
NM_207653	Cflar	5348	5387	69	3.72004	-1.84669e-62	18.5482	555	5348	5387	109	5.7095	-3.69423e-98	19.091	999	5348	5387	77	2.54919	-3.55712e-85	30.2057	505	686.333
NM_008017	Smc2	3777	3816	87	6.92356	-5.09389e-64	12.5658	724	3778	3817	249	10.6263	-3.06115e-241	23.4325	913	3778	3816	167	4.74443	-1.38588e-191	35.1991	423	686.667
NM_011333	Ccl2	451	490	343	26.8386	-9.91063e-246	12.7801	718	459	498	1570	41.1917	0	38.1145	723	459	488	417	18.3914	0	22.6737	619	686.667
NM_026182	Mtfr1	1592	1631	159	8.83453	-7.88575e-138	17.9976	572	1593	1632	517	13.5592	0	38.1291	721	1593	1631	103	6.05395	-5.16897e-88	17.0137	769	687.333
NM_028291	Pan3	3228	3267	129	6.4958	-1.06669e-117	19.859	525	3229	3268	202	9.96973	-4.06922e-184	20.2613	968	3229	3267	116	4.45131	-2.26268e-119	26.0598	570	687.667
NM_173753	Fnip1	5601	5640	72	8.86868	-5.57066e-41	8.11846	922	5609	5648	855	13.6116	0	62.814	500	5609	5641	132	6.07734	-2.74353e-125	21.72	642	688
NM_133825	D1Ertd622e	1710	1749	61	4.51356	-1.42365e-47	13.5148	688	1708	1747	285	6.9274	0	41.141	686	1708	1747	59	3.09296	-1.51648e-54	19.0756	698	690.667
NM_012024	Ppp2r5e	4184	4223	81	7.96	-6.06736e-53	10.1759	833	4182	4221	674	12.217	0	55.1691	553	4182	4221	108	5.45467	-6.29036e-99	19.7996	687	691
NM_001199084	Wnk1	10328	10367	321	21.5721	-6.42319e-250	14.8803	653	10331	10370	1405	33.1088	0	42.4359	676	10331	10367	260	14.7825	-7.83604e-221	17.5884	746	691.667
NM_009152	Sema3a	5887	5926	110	7.00637	-3.85063e-90	15.7	633	5887	5926	439	10.7533	0	40.8245	691	5887	5926	84	4.80118	-2.52933e-73	17.4957	751	691.667
NM_027696	Mier1	3501	3540	162	10.6357	-2.91098e-129	15.2317	644	3505	3544	941	16.3236	0	57.6465	534	3505	3540	94	7.28821	-6.33869e-70	12.8975	902	693.333
NM_011202	Ptpn11	5081	5120	191	8.74314	-2.90351e-180	21.8457	482	5087	5126	438	13.4189	0	32.6405	776	5087	5126	90	5.99132	-1.1194e-72	15.0217	823	693.667
NM_026836	Taf11	1098	1137	115	6.25306	-1.32064e-101	18.391	563	1098	1137	305	9.59717	0	31.7802	790	1098	1136	78	4.28497	-1.36084e-69	18.2032	728	693.667
NM_029721	Snx27	3757	3796	66	6.01208	-1.15019e-45	10.9779	792	3759	3798	522	9.22732	0	56.5712	542	3759	3798	72	4.11983	-2.95376e-63	17.4764	752	695.333
NM_008538	Marcks	2262	2301	487	45.1435	-1.15698688267292e-314	10.7878	803	2271	2310	4285	69.286	0	61.8451	508	2271	2307	518	30.935	0	16.7448	777	696
NM_027696	Mier1	2586	2625	145	10.6357	-1.76167e-109	13.6333	684	2587	2626	565	16.3236	0	34.6124	758	2587	2625	157	7.28821	-7.50899e-148	21.5416	647	696.333
NM_001080548	Usp6nl	3130	3169	51	6.23614	-5.9467e-30	8.17814	917	3132	3171	402	9.5712	0	42.001	679	3132	3170	131	4.27337	-2.33013e-143	30.655	495	697
NM_001080755	Zzz3	3870	3909	130	8.04813	-1.76055e-107	16.1528	622	3870	3909	631	12.3522	0	51.0839	586	3870	3908	74	5.51505	-7.2105e-57	13.4178	885	697.667
NM_011277	Rnf2	1745	1784	60	4.8894	-1.77971e-44	12.2715	740	1754	1793	393	7.50423	0	52.3705	575	1754	1784	56	3.3505	-7.82619e-49	16.7139	780	698.333
NM_172742	Mtmr10	2682	2721	52	5.00535	-2.02683e-35	10.3889	818	2689	2728	502	7.68219	0	65.3459	487	2689	2722	56	3.42996	-2.75354e-48	16.3267	792	699
NM_001171147	Yap1	3870	3909	321	32.156	-1.13187e-198	9.98257	845	3873	3912	1925	49.3529	0	39.0048	711	3873	3909	612	22.0352	0	27.7737	543	699.667
NM_019927	Arih1	2880	2919	238	9.42334	-3.27305e-238	25.2564	422	2881	2920	420	14.4629	0	29.0398	825	2881	2920	92	6.45743	-3.13992e-72	14.2472	852	699.667
NM_173740	Maoa	1577	1616	80	12.8683	-3.90869e-37	6.21682	1045	1577	1616	909	19.7502	0	46.0247	636	1577	1617	308	8.81814	0	34.928	429	703.333
NM_010570	Irs1	6007	6046	133	9.29279	-2.64635e-103	14.3122	668	6009	6048	660	14.2625	0	46.2751	634	6009	6047	98	6.36797	-7.70834e-80	15.3895	809	703.667
NM_020508	Brd4	3060	3099	263	22.509	-1.01785e-179	11.6842	764	3069	3108	1589	34.5467	0	45.9958	637	3069	3099	290	15.4245	-6.76767e-254	18.8013	710	703.667
NM_001033422	Thoc2	5260	5299	104	3.98803	-2.12506e-107	26.078	408	5260	5299	71	6.12082	-1.74897e-50	11.5998	1166	5260	5302	76	2.73284	-1.92584e-81	27.8099	540	704.667
NM_181071	Tanc2	8758	8797	65	5.98126	-9.42572e-45	10.8673	798	8767	8806	422	9.18001	0	45.9695	638	8767	8802	82	4.09871	-3.11716e-76	20.0063	680	705.333
NM_009677	Ap1g1	5916	5955	88	6.28914	-1.42902e-68	13.9924	673	5917	5956	340	9.65255	0	35.2239	752	5917	5955	84	4.30969	-4.23807e-77	19.4909	694	706.333
NM_025673	Golph3	1193	1232	374	28.1701	-2.2222e-273	13.2765	698	1196	1235	1709	43.2354	0	39.5278	705	1196	1232	358	19.3038	-1.29763122773749e-310	18.5455	718	707
NM_172421	Asxl2	6473	6512	115	5.68941	-4.02154e-106	20.213	520	6480	6519	222	8.73209	-4.94106e-223	25.4235	879	6480	6513	72	3.89872	-6.54837e-65	18.4676	722	707
NM_027008	Kctd5	2285	2324	111	12.1016	-5.93447e-67	9.17236	878	2291	2330	809	18.5734	0	43.5568	662	2291	2324	204	8.29271	-2.01889e-202	24.5999	590	710
NM_001081232	D5Ertd579e	1824	1863	126	11.744	-2.11338e-83	10.7289	804	1825	1864	741	18.0246	0	41.1105	688	1825	1860	175	8.04765	-4.16291e-165	21.7455	641	711
NM_172643	Zbtb41	6538	6577	74	4.33532	-3.33567e-64	17.0691	592	6539	6578	196	6.65383	-1.85222e-209	29.4567	822	6539	6578	55	2.97082	-2.29883e-50	18.5134	720	711.333
NM_172860	Cbfa2t2	5513	5552	86	4.6721	-8.2482e-77	18.4071	562	5521	5560	216	7.17072	-1.64985e-232	30.1225	814	5521	5557	55	3.2016	-1.20962e-48	17.1789	765	713.667
NM_026666	Ubn1	3988	4027	69	6.10986	-2.1288e-48	11.2932	778	3990	4029	465	9.37738	0	49.5874	602	3990	4027	72	4.18684	-8.97735e-63	17.1968	763	714.333
NM_007520	Bach1	3314	3353	153	7.5188	-1.53756e-140	20.349	516	3323	3362	468	11.5398	0	40.5552	696	3323	3352	62	5.15233	-2.27485e-45	12.0334	937	716.333
NM_033560	Vps37a	2825	2864	117	4.56768	-1.59563e-119	25.6147	416	2825	2864	134	7.01046	-5.28874e-120	19.1143	997	2825	2864	56	3.13005	-2.00752e-50	17.8911	736	716.333
NM_001081232	D5Ertd579e	5482	5521	161	11.744	-1.39815e-121	13.7092	682	5483	5522	697	18.0246	0	38.6694	716	5483	5520	140	8.04765	-8.84889e-120	17.3964	754	717.333
NM_025673	Golph3	1311	1350	466	28.1701	0	16.5424	607	1311	1350	2153	43.2354	0	49.7972	599	1311	1345	228	19.3038	-3.37049e-157	11.8111	946	717.333
NM_153088	Ctdsp1	1239	1278	310	26.7093	-1.89907e-210	11.6064	768	1245	1284	1814	40.9933	0	44.2511	654	1245	1277	330	18.3028	-9.41074e-283	18.03	732	718
NM_011630	Nr2c2	2493	2532	106	4.93535	-9.33753e-101	21.4777	493	2494	2533	127	7.57476	-5.11443e-107	16.7662	1052	2494	2532	77	3.382	-5.89308e-76	22.7676	616	720.333
NM_001081400	1810013L24Rik	2567	2606	172	15.1116	-8.36253e-117	11.382	775	2567	2606	870	23.1932	0	37.5111	730	2567	2602	218	10.3553	-6.56787e-202	21.0519	657	720.667
NM_025648	Farsa	1641	1680	145	10.8271	-1.97029e-108	13.3923	691	1645	1684	443	16.6174	0	26.6588	861	1645	1680	173	7.41939	-2.66555e-168	23.3173	610	720.667
NM_011626	Tmem165	1708	1747	221	13.2204	-1.37641e-183	16.7166	601	1710	1749	751	20.2906	0	37.0122	739	1710	1746	136	9.05939	-3.2614e-108	15.012	825	721.667
NM_172608	Tmem184b	2055	2094	400	39.9478	-2.79497e-247	10.0131	843	2062	2101	2817	61.3118	0	45.9455	640	2062	2094	539	27.3746	0	19.6898	690	724.333
NM_001128084	Arhgap21	6394	6433	230	15.0519	-1.77293e-182	15.2804	643	6401	6440	778	23.1017	0	33.6772	765	6401	6435	177	10.3145	-1.37391e-149	17.1603	766	724.667
NM_001013380	Dync1li2	1105	1144	137	9.14632	-7.3195e-109	14.9787	650	1108	1147	433	14.0377	0	30.8454	804	1108	1144	116	6.2676	-9.13543e-103	18.5079	721	725
NM_001044386	Zfx	5842	5881	109	8.51595	-2.87033e-80	12.7995	717	5844	5883	565	13.0703	0	43.2279	665	5844	5882	94	5.83564	-1.7995e-78	16.1079	796	726
NM_010048	Dgcr2	3063	3102	74	6.17029	-1.71379e-53	11.9929	755	3063	3102	340	9.47014	0	35.9023	747	3063	3101	85	4.22825	-4.45855e-79	20.1029	679	727
NM_145959	Fam91a1	3416	3455	117	8.84914	-1.78049e-87	13.2216	699	3416	3455	563	13.5816	0	41.4531	683	3416	3457	97	6.06395	-1.34123e-80	15.9962	799	727
NM_172652	Kansl3	1131	1170	69	6.36767	-2.981e-47	10.836	800	1132	1171	402	9.77307	0	41.1334	687	1132	1171	85	4.3635	-5.85036e-78	19.4798	695	727.333
NM_008402	Itgav	1193	1232	174	12.4239	-1.18109e-132	14.0053	671	1193	1232	504	19.0681	0	26.4316	863	1193	1235	183	8.51357	-1.28188e-171	21.4951	650	728
NM_010924	Nnmt	815	854	157	15.325	-2.55645e-100	10.2447	825	814	853	1025	23.5207	0	43.5786	661	814	854	200	10.5016	-3.35261e-177	19.0447	700	728.667
NM_138756	Slc25a36	1687	1726	61	7.51701	-4.04135e-35	8.11492	923	1690	1729	531	11.5371	0	46.0255	635	1690	1726	115	5.1511	-6.74885e-111	22.3253	628	728.667
NM_023229	Fastk	1447	1486	94	9.44316	-3.66209e-60	9.95429	847	1450	1489	536	14.4933	0	36.9825	740	1450	1487	153	6.47102	-4.00462e-150	23.6439	605	730.667
NM_133998	Fam207a	1809	1848	150	14.833	-3.28845e-95	10.1126	838	1811	1850	661	22.7657	0	29.035	826	1811	1849	290	10.1645	-2.50236e-304	28.5308	532	732
NM_010193	Fem1b	4166	4205	171	16.6935	-5.44311e-109	10.2435	826	4168	4207	1390	25.6211	0	54.2521	561	4168	4200	174	11.4394	-1.67447e-138	15.2106	814	733.667
NM_138679	Ash1l	10235	10274	124	7.91515	-4.16108e-101	15.6662	636	10237	10276	403	12.1481	0	33.1738	771	10237	10275	88	5.42393	-6.39604e-74	16.2244	794	733.667
NM_138589	Ubfd1	1271	1310	119	7.35079	-9.24138e-99	16.1887	619	1276	1315	462	11.282	0	40.9503	690	1276	1317	66	5.0372	-2.13564e-50	13.1025	894	734.333
NM_027275	Ptcd3	1458	1497	170	7.98472	-5.46573e-159	21.2907	500	1462	1501	527	12.2549	0	43.0032	667	1462	1498	51	5.4716	-1.39869e-32	9.32085	1037	734.667
NM_001081111	Tmf1	3904	3943	154	10.5133	-1.40437e-120	14.6481	657	3916	3955	816	16.1358	0	50.5709	590	3916	3943	82	7.20433	-3.11066e-57	11.382	963	736.667
NM_001161362	Ppp2r3a	1546	1585	140	9.07506	-7.25647e-113	15.4269	641	1547	1586	514	13.9284	0	36.9031	741	1547	1585	93	6.21877	-7.91663e-75	14.9547	828	736.667
NM_177601	Tmem60	275	314	189	13.0375	-1.82054e-146	14.4967	662	276	315	762	20.0099	0	38.0812	724	276	314	134	8.93406	-1.28015e-106	14.9988	826	737.333
NM_173753	Fnip1	3891	3930	78	8.86868	-1.34003e-46	8.795	894	3892	3931	468	13.6116	0	34.3824	761	3892	3930	163	6.07734	-2.41493e-168	26.8209	559	738
NM_016888	B3gnt2	1664	1703	73	8.37285	-1.53771e-43	8.71865	896	1667	1706	666	12.8506	0	51.8263	579	1667	1705	101	5.73758	-8.67263e-88	17.6033	743	739.333
NM_009154	Sema5a	10526	10565	120	14.6805	-8.79373e-67	8.17409	918	10529	10568	1309	22.5316	0	58.0962	531	10529	10566	170	10.06	-1.00207e-142	16.8987	771	740
NM_145958	Kbtbd2	3415	3454	170	16.8786	-3.07725e-107	10.0719	841	3420	3459	1296	25.9052	0	50.0286	595	3420	3453	190	11.5662	-6.28427e-157	16.4272	787	741
NM_001044386	Zfx	3752	3791	62	8.51595	-4.67774e-33	7.28045	977	3756	3795	675	13.0703	0	51.644	581	3756	3791	121	5.83564	-8.945e-113	20.7347	667	741.667
NM_145930	AW549877	4864	4903	63	7.03182	-1.26981e-38	8.95927	885	4861	4900	403	10.7924	0	37.3411	736	4861	4901	114	4.81862	-9.83274e-113	23.6582	604	741.667
NM_133957	Nfat5	7715	7754	177	13.9892	-1.28275e-127	12.6526	721	7721	7760	635	21.4706	0	29.5754	820	7721	7754	190	9.58622	-1.19802e-171	19.8201	685	742
NM_011808	Ets1	3860	3899	67	5.08783	-2.96632e-51	13.1687	701	3860	3899	229	7.80878	-1.05926e-243	29.326	824	3860	3899	66	3.48648	-1.93064e-60	18.9303	705	743.333
NM_001081267	Rsf1	5991	6030	82	6.35596	-2.18768e-61	12.9013	713	5991	6030	370	9.7551	0	37.9289	726	5991	6030	71	4.35548	-2.27824e-60	16.3013	793	744
NM_146121	Rabgap1	815	854	69	7.22818	-9.11724e-44	9.54598	860	816	855	516	11.0938	0	46.5126	629	816	853	87	4.95317	-5.66854e-76	17.5645	747	745.333
NM_134015	Fbxw11	3251	3290	106	10.2122	-3.10825e-69	10.3797	819	3256	3295	619	15.6737	0	39.4929	707	3256	3291	131	6.99804	-2.94211e-116	18.7195	713	746.333
NM_007945	Eps8	3773	3812	283	24.8601	-3.2904e-190	11.3837	774	3776	3815	1226	38.1552	0	32.1319	781	3776	3815	337	17.0356	-1.41562e-301	19.7821	688	747.667
NM_007465	Birc2	2156	2195	57	3.22615	-5.6881e-51	17.6681	581	2156	2195	72	4.95148	-8.80483e-58	14.5411	1109	2156	2195	60	2.21075	-2.32382e-64	27.1401	555	748.333
NM_019553	Ddx21	2750	2789	292	39.4157	-1.90384e-147	7.40822	969	2758	2797	2709	60.495	0	44.7806	649	2758	2796	592	27.0099	0	21.9178	637	751.667
NM_181322	Ctcf	3581	3620	248	19.3549	-8.1856e-179	12.8133	716	3584	3623	1041	29.7059	0	35.0436	755	3584	3621	220	13.2632	-4.54625e-182	16.5873	784	751.667
NM_027696	Mier1	1889	1928	128	10.6357	-1.47885e-90	12.0349	753	1890	1929	516	16.3236	0	31.6106	791	1890	1928	135	7.28821	-4.04961e-119	18.5231	719	754.333
NM_008976	Ptpn14	4294	4333	160	8.43629	-3.82483e-142	18.9657	541	4298	4337	402	12.948	0	31.0473	800	4298	4333	71	5.78105	-3.995e-52	12.2815	926	755.667
NM_145930	AW549877	3704	3743	84	7.03182	-3.40659e-60	11.9457	758	3709	3748	517	10.7924	0	47.904	615	3709	3745	63	4.81862	-3.49541e-48	13.0743	897	756.667
NM_001033275	Gxylt1	3331	3370	56	5.03838	-1.87639e-39	11.1147	783	3333	3372	178	7.73288	-4.21109e-172	23.0186	923	3333	3371	89	3.4526	-5.97971e-92	25.7777	572	759.333
NM_010500	Ier5	1665	1704	104	14.6364	-1.10203e-52	7.10556	985	1672	1711	842	22.4639	0	37.4823	731	1672	1709	265	10.0297	-7.5755e-270	26.4214	562	759.333
NM_007982	Ptk2	4115	4154	137	8.06853	-6.52353e-116	16.9796	594	4115	4154	253	12.3835	-1.27055e-230	20.4303	963	4115	4154	102	5.52903	-1.30986e-90	18.4481	723	760
NM_008960	Pten	2351	2390	109	6.57934	-9.22902e-92	16.567	603	2351	2390	333	10.0979	0	32.977	774	2351	2390	58	4.50856	-3.32124e-44	12.8644	903	760
NM_022563	Ddr2	6108	6147	127	11.5587	-3.04252e-85	10.9874	791	6110	6149	410	17.7403	0	23.1112	921	6110	6147	203	7.92074	-6.20994e-205	25.6289	573	761.667
NM_028099	Dusp11	2080	2119	64	10.6498	-2.04686e-29	6.00949	1056	2085	2124	801	16.3453	0	49.0049	609	2085	2122	164	7.29788	-3.44375e-157	22.4723	623	762.667
NM_001193659	Cldn12	2385	2424	119	11.6111	-9.05695e-77	10.2488	824	2388	2427	619	17.8206	0	34.735	757	2388	2429	150	7.9566	-4.33175e-133	18.8523	708	763
NM_001033285	Cdc42bpa	6420	6459	64	5.87945	-3.77216e-44	10.8854	795	6421	6460	344	9.02375	0	38.1216	722	6421	6459	68	4.02895	-6.30739e-59	16.8779	773	763.333
NM_021297	Tlr4	1947	1986	181	12.3419	-2.96663e-141	14.6655	656	1948	1987	470	18.9422	0	24.8123	887	1948	1986	148	8.45737	-8.40456e-127	17.4995	750	764.333
NM_021450	Trpm7	6774	6813	112	5.87093	-9.66428e-101	19.0771	539	6778	6817	129	9.01067	-2.65781e-100	14.3164	1112	6778	6818	87	4.02311	-1.60042e-83	21.6251	645	765.333
NM_026201	Ccar1	292	331	218	17.9177	-4.96299e-153	12.1668	747	295	334	1106	27.5	0	40.2182	702	295	331	177	12.2783	-5.79505e-137	14.4157	847	765.333
NM_025747	Cfap97	2225	2264	105	6.21092	-2.19229e-89	16.9057	598	2226	2265	269	9.53249	-2.71478e-281	28.2193	834	2226	2264	58	4.25609	-1.42039e-45	13.6275	876	769.333
NM_172302	Cpsf7	2018	2057	131	12.98	-2.0278e-83	10.0924	840	2027	2066	798	19.9217	0	40.0569	704	2027	2054	152	8.89468	-1.18093e-128	17.0889	768	770.667
NM_009706	Arhgap5	3067	3106	74	11.2725	-4.78171e-36	6.56468	1020	3071	3110	666	17.3009	0	38.4951	717	3071	3110	193	7.72455	-5.99674e-193	24.9853	582	773
NM_027920	March8	4319	4358	190	7.07707	-9.72393e-196	26.8473	399	4323	4362	178	10.8619	-4.86711e-147	16.3876	1059	4323	4357	67	4.84963	-1.43948e-52	13.8155	870	776
NM_007513	Slc7a1	5540	5579	62	4.79271	-3.39392e-47	12.9363	711	5542	5581	178	7.35583	-7.96366e-176	24.1985	903	5542	5579	61	3.28425	-1.30975e-55	18.5735	716	776.667
NM_133766	Efr3a	4235	4274	114	10.7865	-4.67476e-75	10.5688	808	4238	4277	654	16.5551	0	39.5045	706	4238	4275	111	7.39155	-6.5985e-89	15.0171	824	779.333
NM_011135	Cnot7	2475	2514	103	10.1641	-2.23721e-66	10.1337	837	2475	2514	974	15.5998	0	62.4367	503	2475	2509	73	6.96504	-7.46577e-49	10.4809	999	779.667
NM_028355	Ndc1	432	471	77	5.85907	-2.10861e-58	13.142	702	433	472	284	8.99248	-2.99281717375589e-310	31.5819	793	433	471	58	4.01498	-5.76693e-47	14.4459	844	779.667
NM_175251	Arid2	6874	6913	95	9.33299	-1.30029e-61	10.1789	832	6840	6879	392	14.3242	0	27.3662	845	6840	6916	132	6.39552	-1.7732e-122	20.6395	671	782.667
NM_001045529	Morc3	3955	3994	81	8.71619	-4.90803e-50	9.29306	869	3959	3998	708	13.3776	0	52.9244	570	3959	3995	76	5.97285	-1.1051e-56	12.7242	910	783
NM_019717	Atl2	1973	2012	70	6.96128	-8.33509e-46	10.0556	842	1974	2013	600	10.6841	0	56.158	543	1974	2013	54	4.77028	-1.52235e-38	11.3201	965	783.333
NM_001048208	Med14	5312	5351	62	4.9421	-2.02661e-46	12.5453	725	5312	5351	146	7.58512	-6.9927e-131	19.2482	992	5312	5342	75	3.38662	-3.42207e-73	22.146	634	783.667
NM_001081163	Chsy1	3508	3547	132	11.9702	-1.12978e-88	11.0273	790	3508	3547	588	18.3719	0	32.0054	783	3508	3547	137	8.20272	-5.5723e-115	16.7018	781	784.667
NM_001167885	Suv420h1	4257	4296	60	7.92857	-5.76123e-33	7.56757	956	4263	4302	431	12.1687	0	35.4186	750	4263	4297	117	5.43313	-5.28147e-111	21.5346	648	784.667
NM_001135151	Slc39a14	919	958	157	5.75103	-1.91999e-163	27.2995	392	920	959	131	8.82665	-9.81899e-104	14.8414	1098	920	958	55	3.94094	-6.61658e-44	13.956	865	785
NM_133917	Mlxip	4712	4751	57	4.3435	-5.88219e-44	13.123	705	4714	4753	95	6.66639	-1.70764e-74	14.2506	1113	4714	4751	83	2.97643	-9.7997e-89	27.8858	538	785.333
NM_181071	Tanc2	8153	8192	53	5.98126	-1.08412e-32	8.86101	889	8118	8157	194	9.18001	-2.35899e-180	21.1329	952	8118	8156	119	4.09871	-8.39183e-128	29.0335	517	786
NM_007961	Etv6	1982	2021	73	5.86708	-6.75542e-54	12.4423	731	1982	2021	222	9.00478	-3.5819e-220	24.6536	893	1982	2021	72	4.02047	-5.48188e-64	17.9083	735	786.333
NM_033565	Aff4	6795	6834	64	6.24869	-1.37507e-42	10.2421	827	6800	6839	249	9.59047	-6.29124e-252	25.9633	870	6800	6834	89	4.28197	-6.84699e-84	20.7848	665	787.333
NM_020027	Prrc2a	5963	6002	263	40.7981	-1.94275e-119	6.44638	1030	5963	6002	1389	62.6167	0	22.1826	932	5963	6002	1047	27.9573	0	37.45	403	788.333
NM_172871	Klhl9	3218	3257	78	14.8771	-2.01413e-31	5.24297	1099	3222	3261	1536	22.8333	0	67.2703	471	3222	3258	164	10.1946	-1.74227e-134	16.0869	797	789
NM_028943	Sgms2	4775	4814	62	4.90719	-1.34188e-46	12.6345	722	4775	4814	187	7.53154	-1.47326e-186	24.8289	886	4775	4814	58	3.3627	-3.13648e-51	17.248	761	789.667
NM_008377	Lrig1	4757	4796	169	9.22544	-1.57351e-147	18.3189	564	4758	4797	339	14.1592	0	23.9421	906	4758	4796	82	6.32182	-1.44795e-61	12.971	900	790
NM_011580	Thbs1	5690	5729	949	66.2774	0	14.3186	666	5690	5729	3642	101.722	0	35.8033	748	5690	5720	526	45.4172	0	11.5815	956	790
NM_001170985	Kirrel	7009	7048	73	7.65561	-4.12638e-46	9.53549	861	7015	7054	621	11.7498	0	52.852	571	7015	7049	62	5.24608	-6.46071e-45	11.8184	944	792
NM_011083	Pik3c2a	5456	5495	104	7.98777	-1.9182e-77	13.0199	708	5452	5491	364	12.2596	0	29.691	819	5452	5490	78	5.47369	-1.05865e-61	14.25	851	792.667
NM_019715	Kcmf1	1629	1668	180	22.4095	-1.53073e-97	8.0323	934	1634	1673	1578	34.3941	0	45.88	641	1634	1667	238	15.3563	-4.37032e-190	15.4985	805	793.333
NM_029789	Cers2	1513	1552	508	48.515	-4.0019317313141e-322	10.471	814	1517	1556	2076	74.4605	0	27.8805	840	1517	1556	606	33.2453	0	18.2281	726	793.333
NM_027722	Nudt4	1359	1398	263	24.7057	-5.42702e-170	10.6453	806	1360	1399	1454	37.9182	0	38.3457	718	1360	1395	239	16.9298	-8.58366e-182	14.1171	857	793.667
NM_032396	Kremen1	1402	1441	121	9.4306	-6.83143e-89	12.8306	714	1404	1443	620	14.4741	0	42.8353	669	1404	1441	67	6.46241	-8.86129e-45	10.3676	1002	795
NM_024451	Sun1	3579	3618	89	8.04866	-7.68947e-61	11.0577	787	3580	3619	185	12.353	-7.05192e-146	14.9761	1094	3580	3618	166	5.51542	-1.90138e-179	30.0975	506	795.667
NM_172677	Ythdf3	1704	1743	55	5.37243	-5.58045e-37	10.2374	828	1705	1744	220	8.24559	-1.6392e-225	26.6809	860	1705	1743	70	3.68151	-4.79717e-64	19.0139	701	796.333
NM_024207	Derl1	2309	2348	217	23.4394	-6.77501e-129	9.2579	873	2311	2350	1360	35.9747	0	37.8043	728	2311	2343	260	16.0621	-5.63764e-212	16.1872	795	798.667
NM_024188	Oxct1	2335	2374	119	11.6282	-1.0631e-76	10.2337	829	2337	2376	909	17.847	0	50.933	588	2337	2374	86	7.96836	-4.72374e-58	10.7927	982	799.667
NM_001110013	Tmtc3	5920	5959	51	5.93879	-6.27111e-31	8.58761	900	5921	5960	201	9.11483	-2.64837e-190	22.052	934	5921	5960	107	4.06961	-9.0372e-111	26.2924	567	800.333
NM_021512	Nup160	917	956	53	5.64351	-6.54102e-34	9.39132	866	925	964	357	8.66163	0	41.2162	684	925	955	55	3.86727	-2.47198e-44	14.2219	853	801
NM_011521	Sdc4	2244	2283	108	9.09437	-2.70116e-76	11.8755	759	2245	2284	545	13.958	0	39.0457	710	2245	2281	75	6.232	-2.78708e-54	12.0347	936	801.667
NM_001033285	Cdc42bpa	180	219	62	5.87945	-4.55409e-42	10.5452	811	180	219	212	9.02375	-3.90082e-206	23.4936	911	180	219	80	4.02895	-3.37256e-74	19.8563	684	802
NM_021494	Dennd5a	4743	4782	87	9.82639	-6.97868e-52	8.85371	890	4751	4790	703	15.0815	0	46.6134	628	4751	4783	90	6.73362	-2.22087e-68	13.3658	888	802
NM_008332	Ifit2	2147	2186	89	7.29507	-2.32691e-64	12.2	746	2156	2195	390	11.1964	0	34.8325	756	2156	2187	64	4.99902	-2.3627e-48	12.8025	905	802.333
NM_178892	Tiparp	3501	3540	112	12.1574	-1.01038e-67	9.2125	875	3498	3537	752	18.6591	0	40.302	700	3498	3534	121	8.33097	-5.4882e-95	14.5241	840	805
NM_008468	Kpna6	2044	2083	151	7.66553	-1.04649e-136	19.6986	531	2040	2079	293	11.765	-1.02984e-290	24.9043	885	2040	2078	55	5.25288	-1.77977e-37	10.4705	1000	805.333
NM_001113413	Rnf13	1624	1663	164	11.334	-2.19039e-127	14.4697	663	1626	1665	385	17.3954	0	22.1323	933	1626	1669	117	7.76675	-1.0735e-93	15.0642	821	805.667
NM_028058	Fundc1	897	936	102	10.8929	-1.39598e-62	9.36388	868	900	939	681	16.7184	0	40.7335	692	900	936	105	7.46448	-1.84427e-81	14.0666	859	806.333
NM_001025613	Otud7b	3593	3632	92	7.97528	-2.35439e-64	11.5356	770	3600	3639	337	12.2404	0	27.5317	844	3600	3631	83	5.46514	-1.2358e-67	15.1872	815	809.667
NM_001085492	Rere	5082	5121	303	23.7526	-3.18912e-217	12.7565	720	5088	5127	1432	36.4554	0	39.2808	708	5088	5119	167	16.2767	-1.28828e-106	10.2601	1005	811
NM_028459	Wasl	2088	2127	201	16.4293	-8.72598e-142	12.2342	743	2090	2129	1159	25.2156	0	45.9636	639	2090	2127	98	11.2583	-1.93364e-57	8.70467	1064	815.333
NM_133761	Dcp1a	3725	3764	74	7.67803	-5.12246e-47	9.63789	858	3726	3765	362	11.7842	0	30.7191	805	3726	3764	87	5.26144	-8.48532e-74	16.5354	785	816
NM_178599	Commd8	1210	1249	71	6.316	-1.37991e-49	11.2413	779	1212	1251	310	9.69378	0	31.9793	784	1212	1250	58	4.3281	-3.5612e-45	13.4008	887	816.667
NM_001100451	Msl2	1151	1190	84	11.0023	-2.26883e-45	7.63477	954	1153	1192	640	16.8863	0	37.9006	727	1153	1190	127	7.53943	-2.89291e-107	16.8448	774	818.333
NM_001167750	Vps50	4360	4399	92	6.26771	-2.3637e-73	14.6784	655	4366	4405	199	9.61965	-3.77036e-183	20.6868	957	4366	4399	62	4.29501	-5.53966e-50	14.4354	846	819.333
NM_007930	Enc1	3373	3412	101	9.49377	-4.28734e-67	10.6386	807	3373	3412	397	14.571	0	27.2459	851	3373	3413	101	6.5057	-1.49178e-82	15.5249	803	820.333
NM_182939	Ppp4r2	3009	3048	62	13.7517	-3.55492e-22	4.50853	1163	3010	3049	851	21.1061	0	40.3201	699	3010	3049	224	9.42349	-1.02732e-218	23.7704	603	821.667
NM_001102458	Azin1	3609	3648	56	10.5144	-1.42419e-23	5.32602	1095	3610	3649	900	16.1375	0	55.7707	548	3610	3648	108	7.20511	-1.66328e-86	14.9894	827	823.333
NM_133352	Tm9sf3	2526	2565	97	9.25051	-5.40326e-64	10.4859	813	2544	2583	640	14.1976	0	45.0779	647	2544	2565	64	6.339	-3.19852e-42	10.0962	1011	823.667
NM_133957	Nfat5	7495	7534	175	13.9892	-2.06805e-125	12.5097	726	7494	7533	416	21.4706	0	19.3754	988	7494	7534	166	9.58622	-4.1119e-141	17.3165	757	823.667
NM_001039089	Sel1l	6006	6045	209	10.0235	-7.00251e-193	20.8511	505	6006	6045	312	15.384	-1.17382e-282	20.2808	967	6006	6045	71	6.86867	-3.36231e-47	10.3368	1003	825
NM_175121	Slc38a2	2545	2584	68	17.2469	-5.38278e-21	3.94273	1220	2511	2550	1623	26.4705	0	61.3135	515	2511	2550	208	11.8186	-2.22167e-177	17.5993	745	826.667
NM_144549	Trib1	2027	2066	116	7.98296	-3.2684e-91	14.531	661	2032	2071	184	12.2522	-2.57783e-145	15.0177	1089	2032	2071	98	5.4704	-5.49974e-86	17.9146	734	828
NM_178665	Lpp	12360	12399	94	8.01167	-2.48749e-66	11.7329	763	12366	12405	413	12.2963	0	33.5874	767	12366	12399	63	5.49007	-7.6331e-45	11.4753	959	829.667
NM_011917	Xrn2	2911	2950	151	10.3816	-7.41952e-118	14.545	660	2915	2954	365	15.9336	0	22.9075	924	2915	2950	91	7.11409	-1.7513e-67	12.7915	906	830
NM_028385	Setd5	5303	5342	180	21.2682	-3.70022e-101	8.46335	902	5302	5341	1265	32.6423	0	38.7534	714	5302	5341	199	14.5742	-3.2709e-149	13.6542	875	830.333
NM_011276	Rlim	2122	2161	118	12.722	-1.64472e-71	9.27527	870	2123	2162	443	19.5257	0	22.6881	926	2123	2162	165	8.71787	-2.42466e-146	18.9266	706	834
NM_028136	Dhx36	1158	1197	86	6.35685	-6.73157e-66	13.5287	687	1162	1201	191	9.75647	-1.50419e-171	19.5768	983	1162	1199	64	4.35609	-5.77914e-52	14.6921	834	834.667
NM_030165	Csgalnact2	181	220	53	8.055	-1.36123e-26	6.57976	1019	181	220	368	12.3628	0	29.7668	817	181	219	114	5.51976	-2.9902e-106	20.6531	669	835
NM_010434	Hipk3	6842	6881	67	8.06652	-6.45366e-39	8.30594	910	6848	6887	683	12.3805	0	55.1676	554	6848	6882	51	5.52766	-2.2494e-32	9.22633	1044	836
NM_008514	Lrp6	798	837	166	11.5961	-3.55451e-128	14.3151	667	811	850	468	17.7977	0	26.2956	864	811	838	86	7.94634	-3.79485e-58	10.8226	981	837.333
NM_144904	Ptbp3	2821	2860	84	9.60586	-8.78413e-50	8.74467	895	2820	2859	626	14.743	0	42.4607	675	2820	2859	78	6.5825	-7.55904e-56	11.8496	943	837.667
NM_146019	Chd3	636	675	181	19.8623	-6.86714e-107	9.11272	881	639	678	1241	30.4846	0	40.709	693	639	674	163	13.6109	-3.63878e-114	11.9757	939	837.667
NM_001122730	Tnrc18	1679	1718	56	8.55274	-7.52052e-28	6.54761	1022	1679	1718	197	13.1267	-2.65821e-155	15.0076	1091	1679	1717	219	5.86084	-1.11515e-255	37.3666	404	839
NM_031391	Gtf2a1	5282	5321	99	8.95469	-2.42073e-67	11.0557	788	5283	5322	205	13.7436	-5.74823e-161	14.916	1097	5283	5321	136	6.13629	-3.92186e-130	22.1632	633	839.333
NM_146121	Rabgap1	3632	3671	80	7.22818	-5.21677e-55	11.0678	786	3641	3680	137	11.0938	-3.96427e-98	12.3493	1149	3641	3670	122	4.95317	-1.77553e-122	24.6307	589	841.333
NM_001163026	Dnajc13	1805	1844	52	7.3707	-1.61785e-27	7.05496	989	1823	1862	245	11.3125	-2.24612e-229	21.6574	942	1823	1862	123	5.05084	-7.24546e-123	24.3524	595	842
NM_177025	Cobll1	4867	4906	110	11.9534	-1.62222e-66	9.2024	876	4872	4911	793	18.346	0	43.2246	666	4872	4909	88	8.19118	-3.56901e-59	10.7433	984	842
NM_001037746	Prps1l3	1702	1741	70	10.6762	-3.30887e-34	6.55667	1021	1702	1741	399	16.3857	0	24.3505	900	1702	1742	171	7.31594	-1.44475e-166	23.3736	609	843.333
NM_001160214	Smek1	1668	1707	82	10.3261	-1.35299e-45	7.94106	941	1679	1718	455	15.8484	0	28.7095	828	1679	1712	122	7.07604	-2.44803e-104	17.2413	762	843.667
NM_001103157	Steap2	1280	1319	90	11.3112	-7.60127e-50	7.95673	939	1282	1321	823	17.3603	0	47.4069	621	1282	1318	87	7.75109	-4.64843e-60	11.2242	972	844
NM_010124	Eif4ebp2	1580	1619	151	9.25664	-6.08311e-125	16.3126	611	1586	1625	333	14.207	-1.73911107336119e-321	23.4391	912	1586	1618	64	6.3432	-3.32552e-42	10.0896	1012	845
NM_011908	Ubl3	1473	1512	346	33.2071	-9.9051e-220	10.4195	816	1491	1530	1561	50.9661	0	30.6282	807	1491	1512	289	22.7555	-8.11035e-207	12.7003	912	845
NM_001081164	Otud4	4384	4423	90	11.2106	-3.72473e-50	8.0281	937	4384	4423	435	17.206	0	25.2819	880	4384	4425	140	7.68218	-1.81284e-122	18.224	727	848
NM_198652	Hjurp	2446	2485	69	7.08704	-2.63461e-44	9.73609	854	2459	2498	324	10.8772	0	29.7872	816	2459	2487	66	4.85646	-2.20564e-51	13.5902	877	849
NM_175686	Prrx1	2759	2798	124	12.0743	-5.67716e-80	10.2697	823	2762	2801	442	18.5316	0	23.8512	907	2762	2798	123	8.27403	-1.12736e-97	14.8658	831	853.667
NM_026198	Tmem167b	1867	1906	76	7.02892	-1.08494e-51	10.8125	802	1870	1909	355	10.7879	0	32.9071	775	1870	1906	51	4.81663	-3.50695e-35	10.5883	991	856
NM_008549	Man2a1	4959	4998	65	7.46075	-4.76193e-39	8.71226	897	4962	5001	402	11.4507	0	35.107	753	4962	4999	63	5.11255	-1.15798e-46	12.3226	925	858.333
NM_001033713	Mef2a	2147	2186	119	14.2335	-2.76325e-67	8.36057	907	2147	2186	774	21.8455	0	35.4307	749	2147	2180	121	9.75363	-3.0234e-87	12.4056	922	859.333
NM_030138	Acap2	5804	5843	116	11.7523	-3.4997e-73	9.87038	850	5807	5846	492	18.0374	0	27.2766	849	5807	5843	109	8.0534	-9.75761e-83	13.5347	880	859.667
NM_008924	Prkar2a	2571	2610	55	4.83916	-2.70001e-39	11.3656	776	2532	2571	94	7.42713	-3.33286e-69	12.6563	1144	2532	2572	69	3.31608	-8.80799e-66	20.8077	664	861.333
NM_144866	Etf1	1902	1941	243	16.1326	-3.46526e-191	15.0626	646	1917	1956	578	24.7603	0	23.3438	919	1917	1941	108	11.055	-6.77647e-68	9.76929	1021	862
NM_011959	Orc5	537	576	66	5.97205	-7.6469e-46	11.0515	789	538	577	193	9.16588	-3.77025e-179	21.0564	953	538	576	58	4.0924	-1.64933e-46	14.1726	856	866
NM_172616	C330027C09Rik	3169	3208	54	7.16122	-7.39826e-30	7.54062	958	3180	3219	324	10.991	0	29.4786	821	3180	3212	74	4.90729	-2.06572e-60	15.0796	819	866
NM_009994	Cyp1b1	4085	4124	211	34.5892	-4.22398e-92	6.10018	1051	4090	4129	2651	53.0873	0	49.9366	596	4090	4125	277	23.7025	-3.88575e-189	11.6865	952	866.333
NM_022023	Gmfb	1447	1486	163	11.1416	-2.32889e-127	14.6299	658	1450	1489	376	17.1001	0	21.9882	936	1450	1487	78	7.63487	-3.28227e-51	10.2163	1006	866.667
NM_153423	Wasf2	3453	3492	111	13.5558	-4.65657e-62	8.18835	916	3453	3492	696	20.8055	0	33.4528	768	3453	3491	117	9.28927	-3.54158e-85	12.5952	918	867.333
NM_053153	Klra4	364	403	106	7.7504	-5.40113e-81	13.6767	683	364	403	232	11.8953	-2.69015e-207	19.5035	986	364	402	64	5.31103	-8.89772e-47	12.0504	935	868
NM_199196	Suz12	2719	2758	73	8.39329	-1.80498e-43	8.69743	898	2722	2761	347	12.882	0	26.9368	856	2722	2759	82	5.75158	-9.94594e-65	14.257	850	868
NM_207625	Acsl4	3639	3678	130	10.0671	-1.29016e-95	12.9133	712	3648	3687	361	15.451	0	23.3642	918	3648	3678	76	6.89859	-2.92119e-52	11.0167	974	868
NM_001164734	Mpp6	2159	2198	308	22.2376	-5.70108e-231	13.8504	678	2164	2203	1035	34.1302	0	30.325	810	2164	2198	118	15.2385	-2.89901e-63	7.74353	1119	869
NM_173182	Fndc3b	5281	5320	73	6.70865	-5.98763e-50	10.8815	796	5284	5323	281	10.2964	-9.85962e-290	27.2911	847	5284	5323	52	4.59717	-3.33074e-37	11.3113	966	869.667
NM_010111	Efnb2	3364	3403	139	25.2284	-1.82154e-56	5.50967	1082	3367	3406	1052	38.7204	0	27.1691	853	3367	3405	351	17.288	-9.71544025754665e-318	20.3031	675	870
NM_028108	Naa50	1078	1117	83	23.2931	-2.22825e-22	3.56329	1255	1086	1125	1617	35.7502	0	45.2306	645	1086	1124	300	15.9618	-1.71505e-262	18.7949	711	870.333
NM_010728	Lox	2618	2657	512	43.6014	0	11.7427	762	2619	2658	1803	66.9193	0	26.9429	855	2619	2657	315	29.8783	-8.82229e-202	10.5428	996	871
NM_008448	Kif5b	3730	3769	143	15.618	-2.51008e-85	9.15607	880	3726	3765	736	23.9705	0	30.7044	806	3726	3779	130	10.7024	-2.08558e-92	12.1468	931	872.333
NM_027275	Ptcd3	369	408	125	7.98472	-7.34392e-102	15.6549	637	362	401	263	12.2549	-5.60688e-245	21.4608	946	362	405	51	5.4716	-1.39869e-32	9.32085	1038	873.667
NM_001025392	Bclaf1	3403	3442	329	38.7953	-1.06241e-182	8.48041	901	3403	3442	1516	59.5428	0	25.4607	878	3403	3442	384	26.5848	-1.11126e-293	14.4443	845	874.667
NM_013672	Sp1	5240	5279	137	13.7742	-2.56894e-86	9.94615	848	5241	5280	640	21.1405	0	30.2736	813	5241	5278	106	9.43888	-1.46515e-72	11.2301	970	877
NM_008222	Hccs	1464	1503	61	6.60972	-3.38898e-38	9.22883	874	1465	1504	280	10.1446	-4.83324e-290	27.601	843	1465	1503	56	4.52938	-7.14417e-42	12.3637	923	880
NM_010683	Lamc1	5944	5983	181	14.9269	-2.44253e-127	12.1257	750	5947	5986	430	22.9098	0	18.7693	1007	5947	5983	134	10.2288	-3.0501e-99	13.1002	895	884
NM_028264	Tmem55a	1862	1901	264	25.7033	-6.73332e-167	10.2711	822	1864	1903	939	39.4493	0	23.8027	909	1864	1899	219	17.6134	-1.26832e-155	12.4337	921	884
NM_008402	Itgav	5202	5241	53	12.4239	-2.7605e-18	4.26598	1185	5219	5258	836	19.0681	0	43.8429	657	5219	5260	130	8.51357	-1.75568e-104	15.2697	812	884.667
NM_008402	Itgav	5242	5281	53	12.4239	-2.7605e-18	4.26598	1186	5219	5258	836	19.0681	0	43.8429	658	5219	5260	130	8.51357	-1.75568e-104	15.2697	813	885.667
NM_027707	Nipbl	5571	5610	68	10.3291	-2.08632e-33	6.58332	1018	5568	5607	590	15.8531	0	37.2167	738	5568	5606	90	7.07814	-1.48129e-66	12.7152	911	889
NM_023764	Tollip	2463	2502	92	10.4006	-1.13568e-54	8.84561	892	2472	2511	374	15.9629	0	23.4294	914	2472	2502	99	7.12713	-1.80233e-76	13.8906	866	890.667
NM_207625	Acsl4	4695	4734	134	10.0671	-4.15963e-100	13.3107	696	4698	4737	381	15.451	0	24.6586	891	4698	4734	58	6.89859	-2.51814e-34	8.40752	1087	891.333
NM_146211	Colgalt1	2039	2078	225	21.317	-4.07825e-145	10.5549	809	2043	2082	892	32.7173	0	27.2639	850	2043	2079	145	14.6077	-4.5287e-91	9.92627	1016	891.667
NM_025948	Lsm14a	2038	2077	149	18.1772	-2.13079e-82	8.19706	915	2038	2077	529	27.8984	0	18.9617	1003	2038	2084	215	12.4561	-1.61219e-181	17.2606	759	892.333
NM_023740	Zdhhc16	1029	1068	155	16.5351	-1.14713e-93	9.37398	867	1030	1069	623	25.378	0	24.5488	896	1030	1069	143	11.3309	-1.51171e-103	12.6204	915	892.667
NM_013827	Mtf2	3114	3153	99	7.86039	-1.56089e-72	12.5948	723	3127	3166	258	12.0641	-5.20662e-240	21.3858	949	3127	3154	55	5.38641	-6.36816e-37	10.2109	1007	893
NM_028108	Naa50	1700	1739	185	23.2931	-2.25639e-99	7.94226	940	1702	1741	990	35.7502	0	27.6922	841	1702	1740	208	15.9618	-6.83344e-152	13.0311	898	893
NM_007496	Zfhx3	14711	14750	74	11.4002	-9.81761e-36	6.49112	1028	14713	14752	476	17.497	0	27.2047	852	14713	14750	123	7.81209	-1.43603e-100	15.7448	802	894
NM_025948	Lsm14a	2080	2119	122	18.1772	-1.02031e-58	6.71169	1009	2082	2121	653	27.8984	0	23.4064	916	2082	2084	215	12.4561	-1.61219e-181	17.2606	760	895
NM_009851	Cd44	4865	4904	91	18.2605	-1.3399e-34	4.98343	1118	4871	4910	1057	28.0262	0	37.7148	729	4871	4907	181	12.5132	-3.08578e-140	14.4647	843	896.667
NM_026106	Dr1	2898	2937	55	10.1545	-1.56735e-23	5.41634	1091	2902	2941	441	15.585	0	28.2964	833	2902	2938	119	6.95844	-1.89045e-101	17.1015	767	897
NM_001033238	Cblb	1056	1095	74	8.0683	-1.43681e-45	9.17169	879	1057	1096	252	12.3832	-2.5895e-229	20.3502	965	1057	1096	79	5.52888	-1.52896e-62	14.2886	849	897.667
NM_026202	Ccdc50	2056	2095	58	9.23418	-7.54702e-28	6.28101	1039	2061	2100	456	14.1726	0	32.1748	780	2061	2096	85	6.32781	-6.40568e-65	13.4328	883	900.667
NM_012055	Asns	571	610	323	46.3326	-2.03862e-155	6.97133	995	584	623	2889	71.1111	0	40.6266	695	584	617	316	31.7499	-2.97989e-195	9.9528	1014	901.333
NM_173443	Vcpip1	4311	4350	97	12.0596	-6.4993e-54	8.04342	931	4314	4353	819	18.509	0	44.2489	655	4314	4351	64	8.26392	-1.47564e-35	7.74451	1118	901.333
NM_177242	Pptc7	3643	3682	62	6.30569	-2.46294e-40	9.83238	852	3647	3686	156	9.67795	-3.3251e-128	16.1191	1067	3647	3682	71	4.32104	-1.33071e-60	16.4312	786	901.667
NM_028876	Tmed5	2483	2522	87	19.3895	-5.2697e-30	4.48696	1166	2484	2523	1273	29.7589	0	42.7771	670	2484	2523	182	13.2868	-5.72618e-137	13.6978	873	903
NM_181070	Rab18	2022	2061	853	88.1177	0	9.68023	857	2035	2074	4743	135.243	0	35.0703	754	2035	2062	487	60.3835	-1.31244e-259	8.06512	1100	903.667
NM_001080948	Larp4	4275	4314	70	11.2573	-8.05202e-33	6.21816	1044	4289	4328	322	17.2777	-2.36425e-280	18.6367	1011	4289	4314	162	7.7142	-9.79681e-151	21.0002	658	904.333
NM_001081034	Fbxo11	3482	3521	69	7.82948	-1.3556e-41	8.81285	893	3483	3522	214	12.0167	-1.95272e-183	17.8086	1031	3483	3521	88	5.36522	-2.57323e-74	16.4019	790	904.667
NM_017391	Slc5a3	3655	3694	173	21.5476	-7.86531e-94	8.02872	936	3656	3695	652	33.0712	0	19.715	980	3656	3694	229	14.7657	-4.39599e-183	15.5089	804	906.667
NM_001170849	Luc7l2	3497	3536	224	17.9953	-3.30263e-159	12.4477	730	3496	3535	511	27.6192	0	18.5016	1014	3496	3536	134	12.3315	-3.46109e-89	10.8665	979	907.667
NM_016900	Cav2	1411	1450	238	24.1131	-4.88879e-147	9.87017	851	1395	1434	1071	37.0086	0	28.9392	827	1395	1430	152	16.5237	-8.63906e-91	9.1989	1046	908
NM_176840	Osbpl11	1644	1683	182	16.7466	-4.52754e-120	10.8678	797	1652	1691	869	25.7027	0	33.8097	763	1652	1684	76	11.4758	-3.35266e-37	6.62263	1170	910
NM_018785	Prpf40a	864	903	101	15.2215	-1.21432e-48	6.63534	1015	863	902	590	23.362	0	25.2547	881	863	901	153	10.4307	-6.68989e-120	14.6682	835	910.333
NM_172406	Trak2	3127	3166	89	7.72652	-2.67652e-62	11.5188	771	3128	3167	165	11.8586	-1.64352e-125	13.9139	1119	3128	3166	76	5.29467	-2.01133e-60	14.3541	848	912.667
NM_010570	Irs1	8467	8506	98	9.29279	-7.59657e-65	10.5458	810	8467	8506	303	14.2625	-1.94431e-280	21.2445	950	8467	8506	69	6.36797	-2.99131e-47	10.8355	980	913.333
NM_031184	Glis2	3093	3132	84	10.4319	-4.31487e-47	8.05224	929	3095	3134	344	16.0108	-1.58194879141909e-319	21.4855	945	3095	3132	99	7.14855	-2.38181e-76	13.849	867	913.667
NM_133662	Ier3	698	737	71	11.6019	-7.8389e-33	6.11971	1050	702	741	345	17.8065	-1.148e-305	19.375	989	702	739	151	7.95028	-2.02107e-134	18.9931	702	913.667
NM_018861	Slc1a4	1895	1934	61	5.63561	-4.49397e-42	10.824	801	1895	1934	128	8.6495	-2.8036e-101	14.7985	1101	1895	1934	56	3.86185	-1.55463e-45	14.5008	841	914.333
NM_175028	Adnp2	2998	3037	62	9.99163	-2.5896e-29	6.20519	1047	3002	3041	378	15.3351	0	24.6493	894	3002	3037	106	6.84686	-2.29761e-86	15.4816	806	915.667
NM_175400	Sephs1	2046	2085	86	8.50827	-8.31006e-56	10.1078	839	2047	2086	167	13.0585	-2.68964e-121	12.7886	1139	2047	2086	99	5.83037	-1.23353e-84	16.98	770	916
NM_008960	Pten	6818	6857	86	6.57934	-1.07773e-64	13.0712	706	6819	6858	104	10.0979	-1.16925e-67	10.2991	1208	6819	6857	66	4.50856	-2.13464e-53	14.6388	837	917
NM_175171	Mast4	9368	9407	135	18.4892	-5.84243e-69	7.30155	976	9373	9412	955	28.3772	0	33.6538	766	9373	9409	128	12.6699	-1.25797e-81	10.1027	1010	917.333
NM_011276	Rlim	2550	2589	53	12.722	-7.42445e-18	4.16601	1195	2529	2568	391	19.5257	0	20.0249	971	2529	2570	215	8.71787	-2.23154e-213	24.662	587	917.667
NM_025378	Ifitm3	577	616	3959	493.471	0	8.02276	938	582	621	19017	757.378	0	25.109	883	582	616	4102	338.156	0	12.1305	932	917.667
NM_010806	Mllt4	6511	6550	59	10.7078	-1.96929e-25	5.51001	1081	6528	6567	528	16.4343	0	32.128	782	6528	6550	97	7.33761	-4.95113e-73	13.2196	891	918
NM_133739	Tmem123	2242	2281	144	17.8148	-5.91879e-79	8.08319	924	2243	2282	510	27.342	0	18.6526	1010	2243	2281	184	12.2077	-1.35675e-145	15.0724	820	918
NM_133774	Stard4	2833	2872	68	12.4616	-1.07936e-28	5.45678	1087	2836	2875	597	19.126	0	31.2141	799	2836	2873	118	8.53941	-2.59464e-90	13.8183	869	918.333
NM_018807	Plagl2	1927	1966	129	7.79608	-5.88348e-108	16.5468	605	1928	1967	157	11.9654	-7.59767e-116	13.1212	1134	1928	1976	52	5.34233	-4.60551e-34	9.73357	1022	920.333
NM_172782	Nxt2	1972	2011	66	7.90552	-1.65435e-38	8.3486	908	1973	2012	237	12.1334	-7.70643e-212	19.5329	985	1973	2010	75	5.41733	-1.47902e-58	13.8445	868	920.333
NM_172707	Ppp1cb	2067	2106	308	29.8833	-1.27481e-194	10.3068	820	2067	2106	828	45.8647	0	18.0531	1022	2067	2105	255	20.4778	-7.65029e-181	12.4525	920	920.667
NM_001081282	Ibtk	1979	2018	65	6.39799	-5.33174e-43	10.1594	835	1980	2019	125	9.8196	-2.5016e-91	12.7296	1142	1980	2017	72	4.38428	-2.13567e-61	16.4223	788	921.667
NM_017374	Ppp2cb	1590	1629	166	22.8922	-1.01396e-83	7.25139	978	1591	1630	1164	35.1348	0	33.1295	772	1591	1630	156	15.6871	-7.21678e-98	9.9445	1015	921.667
NM_030708	Zfhx4	12991	13030	98	10.0738	-1.03506e-61	9.72819	855	12992	13031	259	15.4613	-8.48474e-215	16.7515	1053	12992	13030	97	6.90318	-1.92197e-75	14.0515	860	922.667
NM_030138	Acap2	3454	3493	70	11.7523	-1.05036e-31	5.95626	1057	3461	3500	565	18.0374	0	31.3237	796	3461	3493	101	8.0534	-9.17357e-74	12.5413	919	924
NM_011678	Usp4	1693	1732	130	11.9716	-1.40588e-86	10.859	799	1693	1732	521	18.374	0	28.3553	831	1693	1732	59	8.20367	-2.62667e-31	7.19191	1143	924.333
NM_172843	Tor1aip2	5586	5625	57	9.12451	-2.69346e-27	6.24691	1041	5586	5625	333	14.0043	-1.97626258336499e-323	23.7785	910	5586	5629	94	6.25266	-8.39121e-76	15.0336	822	924.333
NM_028099	Dusp11	1970	2009	131	10.6498	-9.27536e-94	12.3007	738	1971	2010	195	16.3453	-1.13788e-135	11.93	1156	1971	2009	98	7.29788	-2.22775e-74	13.4285	884	926
NM_001166584	Tead1	3468	3507	189	23.3905	-1.05087e-102	8.08022	925	3470	3509	753	35.8996	0	20.9752	955	3470	3507	207	16.0285	-1.9948e-150	12.9145	901	927
NM_001102458	Azin1	3568	3607	76	10.5144	-1.02489e-39	7.22817	979	3569	3608	399	16.1375	0	24.725	890	3569	3607	91	7.20511	-5.15495e-67	12.6299	914	927.667
NM_001081232	D5Ertd579e	3097	3136	65	11.744	-7.14666e-28	5.53476	1079	3100	3139	620	18.0246	0	34.3975	760	3100	3136	95	8.04765	-3.07958e-67	11.8047	947	928.667
NM_013692	Klf10	2048	2087	188	19.8671	-1.12579e-113	9.46289	863	2048	2087	497	30.4919	0	16.2994	1062	2048	2086	191	13.6141	-1.93583e-145	14.0296	861	928.667
NM_019717	Atl2	2240	2279	55	6.96128	-2.35074e-31	7.90085	942	2240	2279	167	10.6841	-6.49541e-135	15.6306	1075	2240	2279	80	4.77028	-1.41811e-68	16.7705	776	931
NM_134082	Farp1	3925	3964	212	15.1478	-7.12415e-161	13.9954	672	3929	3968	576	23.2488	0	24.7754	888	3929	3959	56	10.3802	-7.81082e-24	5.39489	1235	931.667
NM_011774	Slc30a4	3360	3399	150	13.766	-1.20563e-99	10.8964	794	3361	3400	548	21.128	0	25.9372	871	3361	3401	70	9.43328	-1.71589e-37	7.42054	1132	932.333
NM_172300	Ube2z	2600	2639	69	16.7388	-2.68016e-22	4.12215	1201	2604	2643	701	25.6907	0	27.2862	848	2604	2640	200	11.4704	-6.46062e-170	17.4361	753	934
NM_153117	9530068E07Rik	1401	1440	113	16.8285	-1.32153e-54	6.71479	1008	1413	1452	732	25.8283	0	28.341	832	1413	1440	130	11.5319	-1.61771e-88	11.2731	969	936.333
NM_008057	Fzd7	3120	3159	108	13.4252	-1.01644e-59	8.04458	930	3122	3161	392	20.6049	0	19.0246	1002	3122	3160	125	9.19973	-1.24274e-94	13.5873	878	936.667
NM_008926	Prkg2	3299	3338	125	18.6491	-4.94374e-60	6.70273	1011	3301	3340	775	28.6226	0	27.0765	854	3301	3339	150	12.7795	-4.27448e-104	11.7376	950	938.333
NM_001001984	Kdm2a	6207	6246	208	13.3793	-8.48723e-167	15.5464	640	6208	6247	224	20.5345	-2.1356e-147	10.9085	1184	6208	6248	97	9.16828	-2.44526e-64	10.58	992	938.667
NM_145925	Pttg1ip	1872	1911	183	43.6741	-3.95105e-56	4.19012	1194	1857	1896	1289	67.0309	0	19.2299	993	1857	1892	668	29.9281	0	22.3202	629	938.667
NM_001025613	Otud7b	6276	6315	57	7.97528	-3.37806e-30	7.14708	982	6280	6319	181	12.2404	-7.4248e-142	14.7871	1102	6280	6315	98	5.46514	-5.02635e-86	17.9318	733	939
NM_026067	Eri1	1515	1554	89	12.564	-2.26892e-45	7.08372	986	1516	1555	417	19.2832	0	21.625	943	1516	1555	114	8.60961	-2.23111e-85	13.241	890	939.667
NM_001110826	Ddx6	1130	1169	121	21.139	-3.66397e-51	5.72402	1070	1130	1169	1053	32.444	0	32.4559	778	1130	1167	162	14.4857	-4.72774e-109	11.1834	973	940.333
NM_177821	Ep300	8024	8063	106	20.4005	-1.86855e-41	5.19596	1103	8026	8065	1021	31.3105	0	32.6088	777	8026	8061	166	13.9796	-1.20524e-115	11.8744	941	940.333
NM_016714	Nup50	2340	2379	67	16.8048	-5.70886e-21	3.98697	1219	2349	2388	1004	25.7919	0	38.927	712	2349	2380	152	11.5156	-1.2649e-112	13.1995	893	941.333
NM_007945	Eps8	2465	2504	185	24.8601	-8.64036e-95	7.44163	966	2462	2501	944	38.1552	0	24.741	889	2462	2500	187	17.0356	-5.01034e-124	10.977	977	944
NM_133900	Psph	1446	1485	111	24.5058	-5.80135e-38	4.52954	1162	1408	1447	3268	37.6114	0	86.8886	362	1408	1482	70	16.7928	-7.50176e-23	4.16845	1310	944.667
NM_029092	Trmt10c	258	297	173	25.0739	-6.72731e-84	6.8996	998	259	298	969	38.4834	0	25.1797	882	259	296	199	17.1821	-4.86233e-136	11.5818	955	945
NM_001003955	Rab11fip5	2735	2774	51	7.61913	-5.12984e-26	6.69368	1012	2735	2774	217	11.6938	-1.20593e-189	18.5568	1012	2735	2774	79	5.22108	-2.11906e-64	15.131	817	947
NM_001081103	Stim2	3184	3223	87	9.39708	-2.09202e-53	9.2582	872	3186	3225	278	14.4226	-2.24301e-246	19.2753	991	3186	3224	70	6.43944	-5.51488e-48	10.8705	978	947
NM_001040690	Rap1gds1	3422	3461	232	18.9235	-2.28797e-163	12.2599	741	3424	3463	617	29.0436	0	21.2439	951	3424	3461	91	12.9675	-5.24547e-46	7.01756	1151	947.667
NM_012032	Serinc3	1935	1974	174	24.1753	-3.95594e-87	7.19743	980	1937	1976	706	37.1041	0	19.0275	1001	1937	1976	224	16.5663	-1.13039e-166	13.5214	881	954
NM_172409	Fmnl2	4877	4916	105	9.46071	-2.07639e-71	11.0985	785	4880	4919	252	14.5203	-9.58938e-213	17.3551	1044	4880	4916	62	6.48304	-1.18792e-39	9.56342	1034	954.333
NM_009859	Sept7	2242	2281	353	45.7525	-4.65029e-183	7.71543	952	2245	2284	1691	70.2207	0	24.0812	904	2245	2283	319	31.3523	-7.72736e-200	10.1747	1009	955
NM_031249	Cstf2t	2551	2590	133	14.0726	-3.27038e-81	9.45098	864	2550	2589	367	21.5986	-4.10857e-305	16.9918	1049	2550	2590	112	9.64339	-5.21262e-78	11.6142	954	955.667
NM_054093	Ube3b	2935	2974	83	10.1882	-6.15145e-47	8.14666	921	2945	2984	383	15.6368	0	24.4934	899	2945	2982	64	6.98158	-9.04139e-40	9.16698	1050	956.667
NM_009395	Tnfaip1	3172	3211	141	15.7449	-5.90552e-83	8.95528	886	3173	3212	688	24.1652	0	28.4707	830	3173	3211	75	10.7893	-4.08153e-38	6.9513	1155	957
NM_001099637	Cep170	5618	5657	156	24.3013	-9.72365e-72	6.41941	1031	5622	5661	760	37.2975	0	20.3767	964	5622	5658	226	16.6527	-1.80395e-168	13.5714	879	958
NM_028099	Dusp11	5925	5964	83	10.6498	-1.6131e-45	7.79356	949	5929	5968	403	16.3453	0	24.6554	892	5929	5964	68	7.29788	-1.60199e-42	9.31777	1039	960
NM_030708	Zfhx4	7861	7900	62	10.0738	-4.0026e-29	6.15457	1049	7861	7900	517	15.4613	0	33.4384	769	7861	7899	60	6.90318	-3.3801e-36	8.69165	1065	961
NM_011626	Tmem165	1443	1482	109	13.2204	-2.79665e-61	8.24484	911	1443	1482	472	20.2906	0	23.262	920	1443	1481	81	9.05939	-8.30719e-49	8.941	1053	961.333
NM_001037746	Prps1l3	3765	3804	58	10.6762	-9.59322e-25	5.43267	1090	3768	3807	307	16.3857	-4.01185e-268	18.7358	1009	3768	3806	120	7.31594	-3.27213e-100	16.4025	789	962.667
NM_145393	Ythdf2	1490	1529	71	18.349	-2.23118e-21	3.86941	1223	1496	1535	634	28.162	0	22.5126	928	1496	1530	222	12.5739	-2.17212e-189	17.6557	740	963.667
NM_008926	Prkg2	3898	3937	141	18.6491	-9.1151e-74	7.56068	957	3902	3941	967	28.6226	0	33.7845	764	3902	3941	83	12.7795	-8.83114e-40	6.49479	1174	965
NM_146112	Gigyf2	4826	4865	80	8.03099	-1.19791e-51	9.96141	846	4830	4869	185	12.3259	-4.81411e-146	15.009	1090	4830	4837	63	5.50331	-8.79015e-45	11.4477	962	966
NM_010567	Inppl1	2483	2522	97	10.9295	-1.2897e-57	8.87503	888	2485	2524	275	16.7746	-1.98037e-225	16.3938	1058	2485	2522	86	7.48957	-3.45356e-60	11.4826	958	968
NM_022327	Ralb	2043	2082	151	17.8903	-3.62342e-85	8.44033	903	2045	2084	676	27.4579	0	24.6195	895	2045	2083	97	12.2595	-2.67429e-53	7.91224	1106	968
NM_145959	Fam91a1	3993	4032	125	8.84914	-1.31383e-96	14.1257	669	3992	4031	141	13.5816	-3.9121e-91	10.3817	1202	3992	4031	58	6.06395	-2.83489e-37	9.56472	1033	968
NM_025706	Tbc1d15	2811	2850	66	8.2109	-1.55264e-37	8.03809	933	2777	2816	208	12.6021	-6.94218e-172	16.5052	1057	2777	2817	71	5.6266	-6.61951e-53	12.6186	917	969
NM_133957	Nfat5	8827	8866	67	13.9892	-3.47681e-25	4.78941	1135	8808	8847	685	21.4706	0	31.9042	785	8808	8846	102	9.58622	-9.78325e-68	10.6403	988	969.333
NM_144549	Trib1	2568	2607	53	7.98296	-8.99209e-27	6.63914	1014	2572	2611	153	12.2522	-6.43553e-110	12.4875	1148	2572	2607	96	5.4704	-1.78555e-83	17.549	748	970
NM_133957	Nfat5	8787	8826	67	13.9892	-3.47681e-25	4.78941	1136	8808	8847	685	21.4706	0	31.9042	786	8808	8846	102	9.58622	-9.78325e-68	10.6403	989	970.333
NM_017391	Slc5a3	5982	6021	210	21.5476	-4.74514e-129	9.74585	853	5983	6022	723	33.0712	0	21.8619	937	5983	6021	113	14.7657	-3.4202e-60	7.65286	1123	971
NM_009851	Cd44	4112	4151	115	18.2605	-8.81532e-53	6.29774	1036	4115	4154	734	28.0262	0	26.1898	866	4115	4153	124	12.5132	-3.19185e-78	9.90954	1018	973.333
NM_175251	Arid2	4547	4586	65	9.33299	-1.97828e-33	6.96454	996	4547	4586	368	14.3242	0	25.6907	874	4547	4586	57	6.39552	-4.37682e-35	8.91249	1055	975
NM_175251	Arid2	4587	4626	65	9.33299	-1.97828e-33	6.96454	997	4587	4626	368	14.3242	0	25.6907	875	4587	4626	57	6.39552	-4.37682e-35	8.91249	1056	976
NM_011774	Slc30a4	980	1019	77	13.766	-7.51987e-33	5.59349	1076	980	1019	400	21.128	0	18.9322	1004	980	1019	134	9.43328	-1.20243e-103	14.205	854	978
NM_026893	Dcaf12	2016	2055	87	10.835	-1.39803e-48	8.02956	935	2016	2055	179	16.6295	-1.87622e-117	10.764	1190	2016	2055	114	7.42476	-2.90842e-92	15.354	810	978.333
NM_001033145	1190002N15Rik	1707	1746	68	7.34008	-2.28671e-42	9.26421	871	1710	1749	101	11.2655	-2.83733e-60	8.96541	1250	1710	1748	76	5.02986	-5.02432e-62	15.1098	818	979.667
NM_033561	Eif4h	2291	2330	397	56.8225	-1.1215e-190	6.98667	993	2291	2330	1787	87.2109	0	20.4905	962	2291	2328	418	38.9382	-1.03182e-269	10.735	985	980
NM_011809	Ets2	2191	2230	63	26.1942	-3.21008e-10	2.40511	1366	2199	2238	1958	40.2028	0	48.703	613	2199	2230	204	17.9499	-7.64533e-138	11.365	964	981
NM_009851	Cd44	4153	4192	106	18.2605	-1.09837e-45	5.80487	1063	4115	4154	734	28.0262	0	26.1898	865	4115	4153	124	12.5132	-3.19185e-78	9.90954	1017	981.667
NM_023814	Tbx18	2007	2046	133	13.0609	-4.06084e-85	10.183	830	2011	2050	414	20.0459	0	20.6526	958	2011	2046	61	8.95013	-4.94551e-31	6.81554	1163	983.667
NM_009640	Angpt1	3528	3567	102	21.7072	-2.22142e-36	4.69889	1149	3531	3570	1100	33.3162	0	33.017	773	3531	3567	143	14.8751	-4.70415e-88	9.61339	1031	984.333
NM_001025613	Otud7b	4024	4063	52	7.97528	-5.84246e-26	6.52014	1024	4048	4087	243	12.2404	-9.49111e-219	19.8522	975	4048	4064	63	5.46514	-5.8456e-45	11.5276	957	985.333
NM_001177560	Gng12	3949	3988	54	19.5885	-4.30235e-11	2.75672	1325	3950	3989	950	30.0644	0	31.5989	792	3950	3988	195	13.4232	-3.52026e-151	14.5271	839	985.333
NM_001001806	Zfp36l2	3134	3173	898	115.214	0	7.79423	948	3136	3175	4734	176.829	0	26.7716	857	3136	3172	553	78.9511	-6.04611e-265	7.00433	1152	985.667
NM_175121	Slc38a2	2211	2250	229	17.2469	-1.21306e-168	13.2777	697	2211	2250	474	26.4705	0	17.9067	1027	2211	2244	64	11.8186	-5.65528e-27	5.41518	1234	986
NM_001081164	Otud4	6748	6787	94	11.2106	-7.65252e-54	8.38491	905	6749	6788	217	17.206	-1.83286e-155	12.6119	1146	6749	6787	98	7.68218	-2.45051e-72	12.7568	908	986.333
NM_021548	Arpp19	1583	1622	65	21.0981	-4.61079e-15	3.08084	1296	1584	1623	984	32.3813	0	30.3879	809	1584	1623	205	14.4577	-9.44964e-157	14.1793	855	986.667
NM_001099637	Cep170	5211	5250	98	24.3013	-5.91874e-30	4.03271	1215	5225	5264	1447	37.2975	0	38.7961	713	5225	5259	154	16.6527	-2.89614e-92	9.24776	1042	990
NM_001170433	Ppfibp1	394	433	205	26.5007	-9.62913e-108	7.73564	950	396	435	1088	40.6732	0	26.7498	858	396	439	124	18.1599	-1.9597e-60	6.82825	1162	990
NM_001005868	Erbb2ip	5516	5555	167	22.2103	-1.68884e-86	7.51905	963	5517	5556	730	34.0882	0	21.415	947	5517	5554	133	15.2198	-3.81723e-77	8.73863	1062	990.667
NM_015753	Zeb2	4471	4510	53	6.97229	-1.61817e-29	7.60151	955	4472	4511	149	10.701	-1.09752e-113	13.9239	1118	4472	4538	61	4.77783	-3.73966e-46	12.7673	907	993.333
NM_009270	Sqle	2403	2442	583	62.0246	0	9.39949	865	2413	2452	2078	95.1951	0	21.8289	940	2413	2442	274	42.5029	-2.57594e-124	6.44661	1176	993.667
NM_001024952	Rc3h1	2336	2375	658	93.4067	-4.25722384963625e-316	7.04446	991	2338	2377	3161	143.36	0	22.0493	935	2338	2377	552	64.0078	-5.11022e-308	8.62394	1072	999.333
NM_010303	Gna13	4848	4887	62	10.6369	-7.08584e-28	5.82878	1062	4863	4902	495	16.3254	0	30.3208	811	4863	4887	55	7.28901	-2.2423e-30	7.5456	1125	999.333
NM_008925	Prkcsh	193	232	128	23.9053	-6.791e-51	5.35446	1094	193	232	1051	36.6898	0	28.6456	829	193	231	140	16.3813	-7.58451e-80	8.54631	1076	999.667
NM_001033268	Fam120a	2553	2592	128	14.1	-2.98381e-76	9.07803	883	2564	2603	428	21.6406	0	19.7777	978	2564	2592	69	9.66213	-5.53342e-36	7.14128	1147	1002.67
NM_001042541	Akap1	3420	3459	139	17.9855	-6.36388e-74	7.72846	951	3421	3460	518	27.604	0	18.7654	1008	3421	3460	113	12.3247	-4.33646e-68	9.16858	1049	1002.67
NM_172924	Peak1	8307	8346	114	18.3612	-9.55736e-52	6.20874	1046	8311	8350	733	28.1807	0	26.0107	869	8311	8351	104	12.5822	-1.06848e-58	8.26564	1095	1003.33
NM_023053	Twsg1	1199	1238	51	9.87471	-4.06174e-21	5.16471	1106	1200	1239	246	15.1557	-5.28637e-201	16.2316	1064	1200	1274	98	6.76674	-2.12365e-77	14.4826	842	1004
NM_177798	Frs2	1955	1994	153	13.706	-4.74572e-103	11.163	781	1956	1995	234	21.0359	-1.17899e-155	11.1238	1180	1956	1995	86	9.39217	-1.88507e-52	9.15656	1051	1004
NM_176849	Arglu1	1186	1225	246	29.6026	-1.91532e-135	8.31009	909	1198	1237	1049	45.4339	0	23.0885	922	1198	1228	124	20.2854	-2.43677e-55	6.11276	1187	1006
NM_013672	Sp1	5054	5093	63	13.7742	-8.25974e-23	4.57378	1159	5054	5093	254	21.1405	-1.70764e-176	12.0148	1155	5054	5093	178	9.43888	-2.39865e-157	18.8582	707	1007
NM_026453	Mak16	1159	1198	91	19.1785	-4.93756e-33	4.7449	1142	1172	1211	555	29.4351	0	18.8551	1006	1172	1209	180	13.1422	-1.72339e-135	13.6963	874	1007.33
NM_145575	Cald1	2197	2236	261	58.6761	-3.41314e-84	4.44815	1172	2198	2237	2243	90.0558	0	24.9068	884	2198	2237	454	40.2084	-9.51905e-302	11.2912	967	1007.67
NM_133897	Lrrc8c	2702	2741	140	24.4295	-7.68834e-59	5.73078	1068	2716	2755	839	37.4943	0	22.3768	929	2716	2740	161	16.7405	-8.55499e-99	9.61738	1030	1009
NM_001171147	Yap1	3948	3987	218	32.156	-1.46966e-103	6.77944	1005	3952	3991	574	49.3529	0	11.6305	1165	3952	3987	311	22.0352	-1.48118e-235	14.1138	858	1009.33
NM_175341	Mbnl2	3166	3205	435	53.0075	-4.16502e-235	8.20639	914	3175	3214	2087	81.3557	0	25.6528	877	3175	3214	189	36.3239	-5.76643e-72	5.20319	1240	1010.33
NM_178744	Zbtb1	2858	2897	85	16.4152	-1.2215e-33	5.17814	1105	2861	2900	561	25.1939	0	22.2673	931	2861	2900	118	11.2486	-3.08514e-77	10.4902	998	1011.33
NM_178892	Tiparp	1364	1403	105	12.1574	-5.05412e-61	8.63672	899	1364	1403	383	18.6591	0	20.5262	961	1364	1409	54	8.33097	-9.67552e-27	6.48184	1175	1011.67
NM_026170	Ergic1	522	561	226	34.3112	-7.80024e-105	6.58678	1017	523	562	1016	52.6606	0	19.2934	990	523	561	226	23.512	-1.98731e-137	9.6121	1032	1013
NM_133839	Mmadhc	769	808	102	13.9453	-7.65756e-53	7.31428	975	771	810	501	21.4032	0	23.4077	915	771	811	68	9.55616	-2.08347e-35	7.11583	1149	1013
NM_008379	Kpnb1	1628	1667	230	42.3015	-1.38075e-90	5.43716	1088	1636	1675	1451	64.9241	0	22.3492	930	1636	1675	282	28.9875	-4.69334e-172	9.72834	1024	1014
NM_144802	Hnrnpll	2151	2190	85	11.4625	-6.24271e-45	7.41546	967	2158	2197	277	17.5927	-1.79552e-222	15.7452	1072	2158	2191	81	7.85481	-2.26249e-53	10.3121	1004	1014.33
NM_001080948	Larp4	5517	5556	129	11.2573	-1.05155e-88	11.4592	772	5517	5556	218	17.2777	-3.33279e-156	12.6174	1145	5517	5546	58	7.7142	-8.25832e-32	7.5186	1127	1014.67
NM_025673	Golph3	1982	2021	212	28.1701	-4.15258e-109	7.52571	962	1988	2027	930	43.2354	0	21.5102	944	1988	2020	141	19.3038	-6.4024e-72	7.30425	1139	1015
NM_175088	Mdfic	2652	2691	129	15.9712	-5.48998e-71	8.07704	926	2654	2693	432	24.5125	0	17.6236	1036	2654	2691	92	10.9444	-7.59602e-53	8.40611	1088	1016.67
NM_001009818	Sept11	3726	3765	258	54.2383	-3.55309e-89	4.75679	1140	3725	3764	1657	83.2447	0	19.9052	973	3725	3763	446	37.1673	-2.71118e-307	11.9998	938	1017
NM_008402	Itgav	4224	4263	113	12.4239	-9.78955e-68	9.0954	882	4229	4268	312	19.0681	-4.55878e-255	16.3624	1060	4229	4263	67	8.51357	-1.62907e-37	7.86979	1109	1017
NM_027326	Mllt3	4041	4080	112	17.986	-5.24399e-51	6.22706	1043	4044	4083	538	27.6049	0	19.4893	987	4044	4081	119	12.3251	-5.75951e-74	9.65511	1026	1018.67
NM_020267	Trim44	1942	1981	86	9.06485	-1.18884e-53	9.48719	862	1942	1981	63	13.9127	-1.36986e-22	4.52824	1395	1942	1985	98	6.21177	-7.69664e-81	15.7765	801	1019.33
NM_001081232	D5Ertd579e	2692	2731	108	11.744	-2.48945e-65	9.19622	877	2694	2733	236	18.0246	-2.33975e-172	13.0932	1136	2694	2732	74	8.04765	-1.2105e-45	9.19523	1047	1020
NM_008926	Prkg2	3757	3796	126	18.6491	-7.24877e-61	6.75635	1007	3762	3801	464	28.6226	0	16.211	1066	3762	3802	136	12.7795	-2.40141e-89	10.6421	987	1020
NM_010749	M6pr	1637	1676	85	19.5791	-2.06939e-28	4.34136	1180	1640	1679	605	30.05	0	20.1331	969	1640	1676	170	13.4168	-8.63434e-123	12.6707	913	1020.67
NM_145985	Arcn1	2637	2676	269	31.9402	-3.26333e-149	8.42198	904	2651	2690	759	49.0217	0	15.4829	1079	2651	2674	185	21.8873	-8.56832e-104	8.45238	1083	1022
NM_053090	Fam126a	4872	4911	66	11.1981	-8.80037e-30	5.89385	1058	4872	4911	317	17.1868	-1.07184e-274	18.4444	1017	4872	4909	81	7.67362	-3.99104e-54	10.5556	995	1023.33
NM_001161458	Cbfb	1139	1178	80	16.8777	-2.61679e-29	4.73999	1143	1144	1183	495	25.9038	0	19.1092	998	1144	1180	141	11.5656	-3.53702e-100	12.1913	930	1023.67
NM_001081395	Amotl1	7123	7162	60	10.9303	-9.71083e-26	5.48934	1084	7123	7162	247	16.7758	-5.5872e-192	14.7236	1105	7123	7162	100	7.49008	-1.33917e-75	13.351	889	1026
NM_022989	Arl6ip6	980	1019	61	10.3981	-1.30237e-27	5.86646	1059	980	1019	272	15.959	-2.42204e-227	17.0437	1048	980	1019	80	7.1254	-1.81087e-55	11.2274	971	1026
NM_133957	Nfat5	9895	9934	59	13.9892	-7.30931e-20	4.21754	1191	9897	9936	587	21.4706	0	27.3398	846	9897	9934	89	9.58622	-1.14758e-54	9.28416	1041	1026
NM_019402	Pabpn1	1608	1647	563	69.1079	-8.1129e-302	8.14668	920	1614	1653	2088	106.066	0	19.6858	981	1614	1645	302	47.3568	-1.60398e-135	6.37712	1179	1026.67
NM_172536	Zfp609	5480	5519	63	10.0064	-4.36739e-30	6.29596	1037	5481	5520	284	15.3578	-9.33445e-247	18.4922	1015	5481	5519	66	6.85699	-3.35921e-42	9.62522	1028	1026.67
NM_008018	Sh3pxd2a	5542	5581	220	13.28	-5.89394e-182	16.5662	604	5543	5582	154	20.3821	-2.89248e-80	7.55564	1297	5543	5583	58	9.10026	-3.63563e-28	6.37344	1180	1027
NM_008565	Mcm4	2856	2895	119	35.7225	-1.45472e-28	3.33124	1272	2859	2898	1463	54.8267	0	26.6841	859	2859	2897	285	24.4792	-4.42772e-194	11.6426	953	1028
NM_019553	Ddx21	4549	4588	291	39.4157	-1.41648e-146	7.38285	970	4554	4593	1295	60.495	0	21.4067	948	4554	4587	183	27.0099	-2.4232e-87	6.77528	1166	1028
NM_009866	Cdh11	3055	3094	242	30.7123	-2.30524e-128	7.87959	943	3056	3095	1030	47.137	0	21.8512	938	3056	3094	123	21.0459	-6.79186e-53	5.84438	1204	1028.33
NM_025558	Cyb5b	1278	1317	221	31.6676	-2.45327e-107	6.97874	994	1279	1318	926	48.6033	0	19.0522	1000	1279	1317	181	21.7005	-1.09832e-100	8.34082	1091	1028.33
NM_009154	Sema5a	5788	5827	67	14.6805	-4.68741e-24	4.56387	1160	5795	5834	361	22.5316	-1.69789e-291	16.0219	1068	5795	5832	141	10.06	-3.94831e-108	14.016	862	1030
NM_130877	Peg10	1662	1701	99	20.9722	-1.53208e-35	4.72053	1146	1662	1701	458	32.1881	0	14.2289	1114	1662	1701	214	14.3714	-9.42394e-168	14.8907	830	1030
NM_001193659	Cldn12	1824	1863	67	11.6111	-1.13005e-29	5.77035	1064	1825	1864	316	17.8206	-1.02026e-268	17.7323	1033	1825	1863	84	7.9566	-4.97925e-56	10.5573	994	1030.33
NM_029092	Trmt10c	980	1019	349	25.0739	-5.58385e-262	13.9188	676	980	1019	605	38.4834	0	15.7211	1073	980	1019	61	17.1821	-5.64526e-17	3.5502	1350	1033
NM_029872	Hnrnpa0	2056	2095	253	49.8095	-2.80856e-93	5.07935	1112	2063	2102	1855	76.4474	0	24.2651	901	2063	2096	287	34.1324	-8.12186e-159	8.40843	1086	1033
NM_024452	Luzp1	4739	4778	78	16.029	-2.34547e-29	4.86619	1130	4739	4778	430	24.6012	0	17.4788	1039	4739	4779	133	10.984	-2.66169e-94	12.1085	933	1034
NM_053090	Fam126a	4269	4308	82	11.1981	-4.78824e-43	7.32266	974	4272	4311	285	17.1868	-7.66406e-235	16.5825	1056	4272	4308	65	7.67362	-2.47407e-38	8.47058	1081	1037
NM_011991	Cops3	980	1019	86	16.9515	-2.22115e-33	5.0733	1113	980	1019	480	26.0171	0	18.4494	1016	980	1019	124	11.6162	-7.11285e-82	10.6748	986	1038.33
NM_027117	Klhdc2	1449	1488	55	10.2179	-2.08777e-23	5.3827	1093	1449	1488	239	15.6824	-3.2e-189	15.24	1083	1449	1488	83	7.00192	-2.9703e-59	11.8539	942	1039.33
NM_008173	Nr3c1	5489	5528	74	10.8306	-3.6825e-37	6.83248	1002	5489	5528	230	16.6228	-3.46413e-173	13.8364	1121	5489	5524	78	7.42179	-4.32768e-52	10.5096	997	1040
NM_008760	Ogn	1978	2017	77	24.2947	-4.19302e-18	3.16942	1287	1978	2017	958	37.2874	0	25.6924	873	1978	2016	191	16.6481	-5.66549e-130	11.4727	960	1040
NM_019661	Ykt6	1073	1112	54	12.0932	-1.94403e-19	4.46531	1169	1075	1114	278	18.5606	-1.3335e-217	14.9779	1093	1075	1112	116	8.287	-1.92035e-89	13.9978	863	1041.67
NM_172707	Ppp1cb	1857	1896	205	29.8833	-1.86326e-98	6.86003	1001	1851	1890	1290	45.8647	0	28.1262	836	1851	1874	90	20.4778	-2.57116e-30	4.39501	1291	1042.67
NM_019671	Net1	3157	3196	74	14.5333	-3.64568e-29	5.09176	1110	3161	3200	436	22.3056	0	19.5466	984	3161	3198	95	9.95908	-3.56986e-59	9.53904	1035	1043
NM_001081340	Setd2	3041	3080	160	16.6496	-3.76431e-98	9.60986	859	3043	3082	230	25.5537	-6.58749e-134	9.00066	1248	3043	3081	110	11.4093	-1.57965e-68	9.64128	1027	1044.67
NM_013890	Fbxw2	303	342	137	18.609	-2.28123e-70	7.36203	971	303	342	450	28.561	0	15.7557	1071	303	339	106	12.752	-5.27651e-60	8.31243	1092	1044.67
NM_010193	Fem1b	2431	2470	68	16.6935	-9.76156e-22	4.07344	1209	2438	2477	767	25.6211	0	29.9362	815	2438	2476	90	11.4394	-1.86894e-49	7.86756	1111	1045
NM_145508	Dyrk3	2008	2047	60	10.9859	-1.25334e-25	5.46154	1086	2014	2053	226	16.8611	-2.51832e-167	13.4036	1130	2014	2048	93	7.52821	-1.37131e-67	12.3535	924	1046.67
NM_178665	Lpp	3535	3574	51	8.01167	-4.76323e-25	6.36571	1034	3537	3576	179	12.2963	-3.5071e-139	14.5573	1108	3537	3574	57	5.49007	-1.51956e-38	10.3824	1001	1047.67
NM_178892	Tiparp	1222	1261	51	12.1574	-2.17364e-17	4.19498	1193	1222	1261	483	18.6591	0	25.8855	872	1222	1262	71	8.33097	-8.64017e-42	8.52242	1078	1047.67
NM_001081225	Fam178a	2370	2409	61	7.79467	-2.91586e-34	7.82586	947	2370	2409	94	11.9632	-1.75083e-51	7.85741	1288	2370	2410	68	5.34137	-4.88027e-51	12.7308	909	1048
NM_010123	Eif3a	1132	1171	382	73.2047	-4.65507e-143	5.21824	1102	1135	1174	2216	112.354	0	19.7233	979	1135	1174	437	50.1642	-3.43852e-246	8.71139	1063	1048
NM_011774	Slc30a4	4111	4150	172	13.766	-3.13416e-123	12.4946	729	4116	4155	157	21.128	-8.80328e-81	7.4309	1301	4116	4153	73	9.43328	-3.68046e-40	7.73856	1120	1050
NM_010288	Gja1	2665	2704	172	30.4499	-8.83497e-71	5.64862	1073	2674	2713	983	46.7344	0	21.0338	954	2674	2708	159	20.8661	-2.69425e-83	7.62002	1124	1050.33
NM_007839	Dhx15	1294	1333	144	19.1275	-4.83243e-75	7.52841	960	1308	1347	720	29.3569	0	24.5258	897	1308	1352	57	13.1073	-7.24873e-20	4.34871	1295	1050.67
NM_001024205	Nufip2	1780	1819	137	17.8319	-1.36856e-72	7.68287	953	1794	1833	500	27.3683	0	18.2693	1019	1794	1821	77	12.2195	-3.16923e-36	6.30142	1181	1051
NM_138599	Tomm70a	3230	3269	239	33.7449	-3.6156e-117	7.08255	987	3228	3267	1029	51.7916	0	19.8681	974	3228	3265	139	23.124	-7.43676e-61	6.01107	1192	1051
NM_007839	Dhx15	1334	1373	144	19.1275	-4.83243e-75	7.52841	961	1308	1347	720	29.3569	0	24.5258	898	1308	1352	57	13.1073	-7.24873e-20	4.34871	1296	1051.67
NM_001048061	Hnrnpab	1566	1605	796	111.248	0	7.15517	981	1567	1606	3378	170.743	0	19.7841	977	1567	1605	455	76.2339	-1.03713e-191	5.96847	1199	1052.33
NM_001005605	Aebp2	2967	3006	81	10.8591	-3.99435e-43	7.45915	964	2971	3010	159	16.6666	-4.26503e-97	9.54006	1232	2971	3009	84	7.44133	-2.79595e-58	11.2883	968	1054.67
NM_153526	Insig1	1212	1251	245	34.3327	-9.93141e-121	7.13605	984	1218	1257	779	52.6937	0	14.7835	1103	1218	1252	201	23.5268	-2.38896e-113	8.54344	1077	1054.67
NM_001111023	Runx1	3492	3531	120	19.2604	-1.74982e-54	6.23041	1042	3492	3531	531	29.5607	0	17.963	1026	3492	3531	107	13.1983	-1.64349e-59	8.10708	1098	1055.33
NM_144948	Rbm7	946	985	71	14.8823	-1.90422e-26	4.77075	1139	947	986	337	22.8414	-5.08774e-261	14.7539	1104	947	987	125	10.1983	-2.00955e-89	12.257	928	1057
NM_001161845	Sgk1	2560	2599	55	8.29489	-1.16557e-27	6.63059	1016	2571	2610	113	12.731	-1.17501e-66	8.876	1252	2571	2610	73	5.68415	-7.76518e-55	12.8427	904	1057.33
NM_012056	Fkbp9	2559	2598	122	17.2915	-5.26136e-61	7.05551	988	2565	2604	399	26.5389	-1.74644431099786e-311	15.0346	1087	2565	2604	94	11.8491	-7.86182e-52	7.93307	1105	1060
NM_007950	Ereg	1819	1858	62	10.2714	-1.1207e-28	6.0362	1055	1824	1863	166	15.7645	-1.07215e-107	10.53	1198	1824	1859	86	7.03855	-2.42671e-62	12.2184	929	1060.67
NM_145962	Pank3	2200	2239	74	12.9183	-2.60021e-32	5.72831	1069	2200	2239	193	19.827	-9.50777e-119	9.73422	1224	2200	2239	117	8.85239	-1.85563e-87	13.2168	892	1061.67
NM_009289	Slk	4477	4516	65	15.6839	-2.93165e-21	4.14439	1199	4478	4517	542	24.0715	0	22.5162	927	4478	4515	94	10.7475	-2.19935e-55	8.74621	1061	1062.33
NM_197985	Adipor2	3731	3770	60	9.21505	-1.56931e-29	6.51109	1025	3732	3771	222	14.1432	-1.14265e-178	15.6966	1074	3732	3774	53	6.3147	-1.46408e-31	8.39312	1089	1062.67
NM_001110216	Cbx5	4536	4575	56	13.991	-5.59824e-18	4.00257	1218	4539	4578	194	21.4733	-1.07043e-113	9.03447	1246	4539	4576	175	9.58746	-2.17173e-152	18.253	725	1063
NM_025814	Serbp1	2060	2099	317	69.2547	-9.05706e-105	4.57731	1157	2061	2100	1824	106.292	0	17.1603	1045	2061	2100	503	47.4574	-2.2183547498272e-321	10.599	990	1064
NM_024222	Stt3b	1514	1553	161	26.5382	-1.32943e-70	6.06672	1054	1515	1554	631	40.7307	0	15.492	1078	1515	1554	157	18.1856	-8.29457e-90	8.63322	1070	1067.33
NM_030708	Zfhx4	12076	12115	75	10.0738	-4.48582e-40	7.44504	965	12078	12117	157	15.4613	-9.1453e-100	10.1544	1212	12078	12115	67	6.90318	-5.10112e-43	9.70567	1025	1067.33
NM_001159595	Ints8	603	642	53	9.04122	-2.6517e-24	5.86204	1060	607	646	152	13.8764	-3.01637e-101	10.9538	1183	607	644	71	6.19558	-3.88707e-50	11.4598	961	1068
NM_007540	Bdnf	3243	3282	177	25.9733	-5.91819e-85	6.81468	1003	3244	3283	473	39.8638	-1.48219693752374e-323	11.8654	1158	3244	3283	164	17.7985	-7.81357e-98	9.21427	1045	1068.67
NM_008224	Hcfc1	7033	7072	186	33.7188	-9.78438e-75	5.5162	1080	7037	7076	914	51.7515	0	17.6613	1034	7037	7072	191	23.1062	-1.98964e-105	8.2662	1094	1069.33
NM_001078167	Srsf1	1235	1274	127	26.7642	-4.1215e-45	4.74514	1141	1238	1277	847	41.0776	0	20.6195	960	1238	1274	145	18.3404	-2.99496e-78	7.90602	1108	1069.67
NM_001110216	Cbx5	1665	1704	85	13.991	-1.43524e-38	6.07534	1052	1666	1705	405	21.4733	0	18.8606	1005	1666	1705	67	9.58746	-1.82635e-34	6.9883	1153	1070
NM_010786	Mdm2	1808	1847	238	35.6432	-1.86714e-111	6.67728	1013	1810	1849	922	54.7051	0	16.854	1050	1810	1848	174	24.4249	-1.86741e-86	7.12389	1148	1070.33
NM_023243	Ccnh	650	689	73	10.7288	-1.40429e-36	6.80413	1004	650	689	247	16.4665	-7.53001e-194	15.0002	1092	650	689	57	7.352	-5.55186e-32	7.753	1117	1071
NM_172626	Rbm27	4906	4945	57	11.3511	-9.61891e-23	5.02153	1117	4912	4951	265	17.4217	-3.02979e-209	15.211	1085	4912	4953	76	7.77846	-1.26806e-48	9.77057	1020	1074
NM_001039474	Tcerg1	4024	4063	51	11.902	-9.24548e-18	4.285	1183	4023	4062	359	18.2671	-4.82109257211888e-320	19.6528	982	4023	4062	72	8.15594	-2.48206e-43	8.82792	1058	1074.33
NM_010515	Igf2r	4107	4146	94	19.8801	-6.31981e-34	4.72834	1144	4108	4147	566	30.5119	0	18.5501	1013	4108	4147	118	13.623	-2.31998e-68	8.6618	1068	1075
NM_010806	Mllt4	6613	6652	65	10.7078	-4.45151e-30	6.07035	1053	6621	6660	177	16.4343	-3.24853e-116	10.7702	1189	6621	6655	79	7.33761	-1.74931e-53	10.7664	983	1075
NM_009847	Cd2ap	3836	3875	125	25.5299	-8.31575e-46	4.89621	1124	3842	3881	657	39.1832	0	16.7674	1051	3842	3876	156	17.4946	-3.27331e-91	8.91702	1054	1076.33
NM_009154	Sema5a	5520	5559	74	14.6805	-6.71714e-29	5.04069	1115	5528	5567	374	22.5316	-2.77731e-307	16.5989	1055	5528	5529	88	10.06	-4.94628e-52	8.74754	1060	1076.67
NM_028722	Msl1	3893	3932	81	14.0985	-3.24704e-35	5.7453	1066	3892	3931	266	21.6383	-4.03318e-187	12.293	1150	3892	3933	94	9.66111	-2.58168e-59	9.72973	1023	1079.67
NM_026879	Chmp2b	1429	1468	91	13.9956	-2.1236e-43	6.50206	1027	1430	1469	332	21.4803	-1.77682e-263	15.456	1080	1430	1468	71	9.59059	-6.32143e-38	7.40309	1135	1080.67
NM_033523	Spred2	851	890	113	23.6198	-9.71241e-41	4.78412	1138	854	893	622	36.2516	0	17.1579	1046	854	891	142	16.1857	-2.1787e-82	8.77318	1059	1081
NM_053009	Zfp91	3639	3678	195	23.3194	-1.9281e-108	8.36213	906	3635	3674	313	35.7906	-1.18105e-177	8.74532	1259	3635	3674	136	15.9799	-1.99138e-77	8.51072	1079	1081.33
NM_001171147	Yap1	2506	2545	69	32.156	-5.27751e-09	2.14579	1387	2516	2555	1267	49.3529	0	25.6722	876	2516	2550	233	22.0352	-2.48681e-150	10.574	993	1085.33
NM_007700	Chuk	2849	2888	77	12.1672	-2.38737e-36	6.32849	1035	2850	2889	274	18.6742	-3.18688e-212	14.6727	1106	2850	2888	64	8.33769	-2.44546e-35	7.67599	1122	1087.67
NM_011897	Spry2	1706	1745	80	15.1555	-2.33511e-32	5.2786	1098	1707	1746	356	23.2606	-7.40491e-281	15.3048	1082	1707	1745	84	10.3855	-3.09376e-47	8.08823	1099	1093
NM_212445	Kdelc2	2013	2052	97	17.064	-2.74734e-41	5.68447	1071	2014	2053	399	26.1898	-1.2402350001947e-313	15.2349	1084	2014	2053	88	11.6933	-6.4451e-47	7.52568	1126	1093.67
NM_172707	Ppp1cb	1550	1589	110	29.8833	-4.79174e-30	3.68099	1237	1559	1598	1047	45.8647	0	22.828	925	1559	1590	158	20.4778	-1.53417e-83	7.71568	1121	1094.33
NM_031249	Cstf2t	2194	2233	57	14.0726	-1.73785e-18	4.05042	1213	2196	2235	288	21.5986	-9.55236e-212	13.3342	1131	2196	2233	115	9.64339	-3.06549e-81	11.9253	940	1094.67
NM_001081056	Xpot	3761	3800	69	12.7001	-5.71428e-29	5.43301	1089	3762	3801	270	19.4921	-7.21875e-203	13.8517	1120	3762	3799	74	8.70289	-2.25002e-43	8.50292	1080	1096.33
NM_001035532	Akap2	4620	4659	370	52.6409	-9.70233e-179	7.02875	992	4620	4659	1206	80.7931	0	14.927	1095	4620	4656	207	36.0727	-8.30791e-86	5.73841	1209	1098.67
NM_001077190	Abi1	2202	2241	140	25.2103	-2.99471e-57	5.55328	1078	2217	2256	741	38.6927	0	19.1509	996	2217	2241	95	17.2756	-2.38784e-39	5.49908	1229	1101
NM_001025375	Wdr61	1175	1214	103	17.8672	-3.31244e-44	5.76475	1065	1178	1217	390	27.4225	-9.7025e-296	14.2219	1115	1178	1212	91	12.2437	-5.43737e-48	7.43241	1131	1103.67
NM_145569	Mat2a	1769	1808	236	48.4366	-9.21065e-84	4.87235	1129	1769	1808	750	74.3403	0	10.0887	1214	1769	1808	365	33.1916	-2.14423e-239	10.9968	975	1106
NM_009851	Cd44	2847	2886	69	18.2605	-2.65898e-20	3.77864	1228	2847	2886	488	28.0262	0	17.4123	1040	2847	2886	114	12.5132	-2.20636e-68	9.11039	1052	1106.67
NM_021548	Arpp19	1844	1883	119	21.0981	-1.00283e-49	5.64031	1074	1844	1883	361	32.3813	-9.57444e-239	11.1484	1178	1844	1883	124	14.4577	-3.22465e-71	8.57676	1075	1109
NM_025554	Polr2e	896	935	175	27.9869	-1.91077e-78	6.25292	1040	898	937	717	42.9542	0	16.6922	1054	898	935	104	19.1783	-2.61023e-42	5.4228	1233	1109
NM_001110216	Cbx5	6005	6044	96	13.991	-1.42144e-47	6.86156	999	6005	6044	229	21.4733	-1.44896e-148	10.6644	1195	6005	6043	71	9.58746	-6.1936e-38	7.40551	1134	1109.33
NM_010509	Ifnar2	2639	2678	66	8.10104	-7.01504e-38	8.1471	919	2641	2680	71	12.4334	-5.06357e-31	5.7104	1363	2641	2679	51	5.55131	-2.74445e-32	9.18701	1048	1110
NM_001033165	Dnajc25	1224	1263	62	14.2937	-2.38621e-21	4.33758	1181	1237	1276	479	21.9379	0	21.8344	939	1237	1270	55	9.79487	-2.95977e-24	5.61518	1214	1111.33
NM_145625	Eif4b	2668	2707	314	99.2382	-1.5535e-66	3.1641	1288	2669	2708	2272	152.31	0	14.9169	1096	2669	2707	797	68.0039	0	11.7199	951	1111.67
NM_001166584	Tead1	3377	3416	110	23.3905	-4.54914e-39	4.70277	1148	3388	3427	492	35.8996	0	13.7049	1123	3388	3426	139	16.0285	-4.39956e-80	8.67204	1067	1112.67
NM_009289	Slk	4285	4324	70	15.6839	-1.74358e-24	4.46319	1170	4287	4326	357	24.0715	-4.55755e-277	14.8308	1100	4287	4326	93	10.7475	-1.94682e-54	8.65317	1069	1113
NM_212445	Kdelc2	420	459	151	17.064	-6.22098e-88	8.84901	891	424	463	305	26.1898	-1.69752e-207	11.6457	1163	424	458	53	11.6933	-2.13684e-19	4.53251	1285	1113
NM_008098	Mtpn	1237	1276	489	90.5478	-2.82013e-188	5.40046	1092	1237	1276	2199	138.972	0	15.8233	1070	1237	1272	399	62.0487	-2.41704e-179	6.43043	1178	1113.33
NM_007945	Eps8	2924	2963	101	24.8601	-4.78211e-31	4.06273	1211	2926	2965	993	38.1552	0	26.0253	868	2926	2962	82	17.0356	-2.0193e-30	4.81344	1268	1115.67
NM_146194	Picalm	549	588	124	17.3762	-1.71487e-62	7.13618	983	556	595	276	26.669	-3.74814e-175	10.3491	1203	556	585	81	11.9072	-2.7171e-40	6.80259	1164	1116.67
NM_177325	Tsr1	2561	2600	53	16.2018	-1.16564e-13	3.27125	1276	2564	2603	335	24.8664	-3.6709e-247	13.472	1126	2564	2600	131	11.1024	-1.44225e-91	11.7992	948	1116.67
NM_184053	Calu	1401	1440	330	88.0114	-3.67042e-87	3.74952	1232	1404	1443	2443	135.079	0	18.0856	1021	1404	1439	490	60.3106	-1.45623e-262	8.12461	1097	1116.67
NM_177340	Synpo	4212	4251	139	17.6415	-5.9963e-75	7.87914	945	4217	4256	370	27.0761	-9.07845e-275	13.6652	1124	4217	4251	55	12.089	-4.11491e-20	4.54958	1283	1117.33
NM_022885	Slc30a5	733	772	51	7.88245	-2.32041e-25	6.47007	1029	734	773	85	12.0979	-3.46271e-43	7.02598	1316	734	772	55	5.40152	-7.3404e-37	10.1823	1008	1117.67
NM_009834	Noct	2491	2530	51	9.15905	-1.63446e-22	5.56827	1077	2492	2531	103	14.0573	-2.11715e-53	7.32717	1303	2492	2530	69	6.27632	-1.18668e-47	10.9937	976	1118.67
NM_009930	Col3a1	224	263	471	107.381	-1.53038e-147	4.38625	1176	227	266	3402	164.808	0	20.6422	959	227	274	400	73.5838	-1.87768e-155	5.43598	1231	1122
NM_144788	Hectd1	8726	8765	81	17.1309	-1.41907e-29	4.72828	1145	8726	8765	535	26.2925	0	20.348	966	8726	8764	58	11.7391	-9.15969e-23	4.94074	1258	1123
NM_008775	Pafah1b2	2145	2184	95	22.9869	-6.88885e-30	4.13279	1200	2146	2185	622	35.2802	0	17.6303	1035	2146	2184	116	15.752	-5.10543e-60	7.36415	1137	1124
NM_134255	Elovl5	2053	2092	120	21.135	-2.07915e-50	5.67778	1072	2053	2092	564	32.438	0	17.387	1043	2053	2092	71	14.483	-3.97903e-27	4.90231	1260	1125
NM_028932	Eaf1	3218	3257	51	11.7029	-4.67129e-18	4.35788	1179	3222	3261	273	17.9616	-2.24082e-215	15.1991	1086	3222	3257	63	8.01955	-2.16586e-35	7.8558	1112	1125.67
NM_133656	Crk	1429	1468	179	20.0625	-2.86184e-104	8.92212	887	1437	1476	271	30.7918	-6.9029e-155	8.80104	1256	1437	1476	71	13.748	-1.9278e-28	5.16439	1242	1128.33
NM_001160219	Pum2	3475	3514	64	24.0229	-3.84858e-12	2.66413	1332	3479	3518	893	36.8702	0	24.2201	902	3479	3514	113	16.4619	-1.54367e-55	6.86434	1159	1131
NM_178654	Pkn2	3609	3648	86	21.0596	-6.1272e-27	4.08366	1207	3614	3653	502	32.3221	0	15.5312	1077	3614	3649	113	14.4313	-3.49541e-61	7.83023	1114	1132.67
NM_013507	Eif4g2	2485	2524	75	46.2341	-3.71195e-05	1.62218	1434	2486	2525	1291	70.9599	0	18.1934	1020	2486	2526	373	31.6824	-1.09998e-254	11.7731	949	1134.33
NM_011333	Ccl2	609	648	151	26.8386	-2.99825e-62	5.62623	1075	591	630	440	41.1917	-7.58214e-283	10.6818	1194	591	628	134	18.3914	-2.3198e-68	7.28602	1140	1136.33
NM_011030	P4ha1	2307	2346	153	20.8566	-4.71096e-78	7.33581	973	2307	2346	446	32.0106	0	13.9329	1117	2307	2345	56	14.2922	-1.40448e-17	3.91823	1325	1138.33
NM_001081056	Xpot	3594	3633	61	12.7001	-3.30592e-23	4.8031	1133	3594	3633	211	19.4921	-2.23405e-138	10.8249	1187	3594	3633	71	8.70289	-1.39063e-40	8.15821	1096	1138.67
NM_153119	Plekho2	2505	2544	130	17.5342	-2.91089e-67	7.4141	968	2507	2546	316	26.9114	-6.62782e-216	11.7422	1161	2507	2544	52	12.0155	-3.05723e-18	4.32776	1299	1142.67
NM_009866	Cdh11	3613	3652	85	30.7123	-2.36125e-16	2.76762	1321	3613	3652	520	47.137	0	11.0317	1181	3613	3652	258	21.0459	-2.59504e-181	12.2589	927	1143
NM_001013367	Prkaa1	4364	4403	126	15.9907	-3.32512e-68	7.87958	944	4366	4405	193	24.5425	-8.28981e-103	7.86392	1287	4366	4403	65	10.9578	-1.59768e-29	5.93186	1202	1144.33
NM_172695	Plaa	418	457	121	22.7803	-6.6109e-48	5.3116	1097	435	474	394	34.9631	-5.84977e-262	11.269	1175	435	461	106	15.6104	-7.81251e-52	6.79033	1165	1145.67
NM_001024205	Nufip2	5715	5754	65	17.8319	-1.70516e-18	3.64516	1245	5727	5766	525	27.3683	0	19.1828	995	5727	5760	73	12.2195	-4.91539e-33	5.97407	1198	1146
NM_001113413	Rnf13	1985	2024	58	11.334	-1.71496e-23	5.11733	1107	1988	2027	152	17.3954	-9.55778e-88	8.73793	1260	1988	2024	67	7.76675	-6.60158e-40	8.62651	1071	1146
NM_175341	Mbnl2	2850	2889	291	53.0075	-7.00506e-115	5.48979	1083	2851	2890	857	81.3557	0	10.534	1197	2851	2889	251	36.3239	-1.37407e-120	6.91006	1158	1146
NM_007842	Dhx9	2183	2222	87	22.92	-4.01876e-25	3.79581	1226	2186	2225	364	35.1775	-5.58605e-230	10.3475	1205	2186	2222	157	15.7062	-8.51249e-99	9.99608	1013	1148
NM_010830	Msh6	3917	3956	61	19.0281	-5.19082e-15	3.20578	1281	3920	3959	477	29.2043	0	16.3332	1061	3920	3962	104	13.0392	-2.87936e-57	7.97596	1103	1148.33
NM_030886	Ankrd17	8450	8489	95	22.9077	-5.34867e-30	4.14707	1198	8443	8482	339	35.1587	-5.19972e-205	9.64199	1228	8443	8485	154	15.6977	-7.9109e-96	9.81033	1019	1148.33
NM_146034	Ctage5	2652	2691	60	12.2744	-3.07296e-23	4.88822	1126	2653	2692	167	18.8387	-4.72728e-97	8.86472	1254	2653	2691	71	8.41116	-1.5914e-41	8.44117	1084	1154.67
NM_018865	Wisp1	1900	1939	74	14.5478	-3.87308e-29	5.08668	1111	1901	1940	151	22.3279	-1.89537e-72	6.76284	1325	1901	1945	95	9.96901	-3.89001e-59	9.52953	1036	1157.33
NM_009537	Yy1	1474	1513	65	11.8916	-1.41037e-27	5.46602	1085	1475	1514	132	18.2512	-5.19778e-67	7.23239	1308	1475	1514	69	8.14886	-1.62657e-40	8.46744	1082	1158.33
NM_130877	Peg10	1732	1771	137	20.9722	-3.20426e-64	6.53245	1023	1746	1785	270	32.1881	-2.51722e-149	8.3882	1269	1746	1771	88	14.3714	-4.28881e-40	6.12327	1186	1159.33
NM_011774	Slc30a4	3848	3887	52	13.766	-7.47917e-16	3.77742	1229	3849	3888	227	21.128	-5.79648e-148	10.744	1191	3849	3853	81	9.43328	-1.58308e-47	8.58662	1073	1164.33
NM_016665	Stra13	493	532	84	23.545	-1.18375e-22	3.56764	1250	509	548	650	36.1368	0	17.9872	1023	509	533	90	16.1344	-7.07384e-38	5.57813	1220	1164.33
NM_178627	Poldip3	3195	3234	200	20.5879	-8.54798e-123	9.71442	856	3195	3234	221	31.5983	-1.6485e-107	6.99405	1317	3195	3235	56	14.1081	-8.03022e-18	3.96936	1321	1164.67
NM_016665	Stra13	533	572	84	23.545	-1.18375e-22	3.56764	1251	509	548	650	36.1368	0	17.9872	1024	509	533	90	16.1344	-7.07384e-38	5.57813	1221	1165.33
NM_025613	Eid1	1327	1366	318	45.1269	-2.45292e-154	7.0468	990	1332	1371	663	69.2606	0	9.57255	1229	1332	1366	145	30.9236	-1.51865e-50	4.68897	1278	1165.67
NM_008871	Serpine1	2161	2200	87	18.6111	-3.08365e-31	4.67463	1151	2161	2200	429	28.5642	0	15.0188	1088	2161	2200	63	12.7534	-1.62847e-24	4.93985	1259	1166
NM_001080948	Larp4	4712	4751	52	11.2573	-2.02623e-19	4.6192	1155	4713	4752	161	17.2777	-8.44917e-97	9.31835	1239	4713	4751	61	7.7142	-1.65881e-34	7.90749	1107	1167
NM_030685	Serp1	2143	2182	265	42.7321	-1.49716e-116	6.20143	1048	2143	2182	641	65.5851	0	9.77357	1222	2143	2181	159	29.2826	-2.2363e-63	5.42985	1232	1167.33
NM_009790	Calm1	1261	1300	369	89.718	-2.94476e-108	4.11289	1205	1266	1305	2396	137.699	0	17.4003	1042	1266	1301	306	61.4801	-4.5348e-110	4.97722	1257	1168
NM_001081286	Fat1	14468	14507	59	22.2299	-2.72891e-11	2.65408	1335	14470	14509	813	34.1184	0	23.8288	908	14470	14508	74	15.2333	-6.23795e-28	4.85779	1265	1169.33
NM_015771	Lats2	3973	4012	68	22.1799	-1.47521e-15	3.06584	1298	3976	4015	552	34.0416	0	16.2155	1065	3976	4011	109	15.199	-1.81725e-55	7.17154	1145	1169.33
NM_007842	Dhx9	4368	4407	113	22.92	-6.29345e-42	4.93019	1121	4370	4409	364	35.1775	-5.58605e-230	10.3475	1204	4370	4407	97	15.7062	-3.10866e-44	6.17592	1184	1169.67
NM_008037	Fosl2	4955	4994	64	13.3556	-3.53596e-24	4.79201	1134	4955	4994	250	20.4981	-2.89889e-175	12.1963	1152	4955	4994	51	9.15203	-1.58173e-22	5.57253	1223	1169.67
NM_178078	Cnot1	1743	1782	63	13.3909	-1.97602e-23	4.7047	1147	1743	1782	262	20.5523	-3.54725e-188	12.748	1140	1743	1783	51	9.17622	-1.77204e-22	5.55784	1225	1170.67
NM_026398	Pop5	802	841	51	12.4911	-6.41717e-17	4.0829	1208	802	841	156	19.1713	-1.08667e-85	8.13715	1277	802	841	79	8.55966	-1.1791e-48	9.22934	1043	1176
NM_007842	Dhx9	1883	1922	69	22.92	-2.23838e-15	3.01047	1303	1883	1922	522	35.1775	0	14.839	1099	1883	1920	117	15.7062	-5.04968e-61	7.44931	1130	1177.33
NM_027439	Atp6ap2	1412	1451	286	58.2521	-1.07291e-101	4.90969	1123	1416	1455	931	89.4051	0	10.4133	1201	1416	1452	228	39.9178	-7.52881e-94	5.71174	1210	1178
NM_175686	Prrx1	3018	3057	54	12.0743	-1.81683e-19	4.47231	1167	3018	3057	179	18.5316	-8.28848e-110	9.65918	1227	3018	3056	60	8.27403	-5.53657e-32	7.25161	1141	1178.33
NM_176849	Arglu1	947	986	74	29.6026	-2.04363e-12	2.49978	1353	952	991	698	45.4339	0	15.363	1081	952	986	162	20.2854	-1.02665e-87	7.98602	1102	1178.67
NM_001166406	Kif20a	581	620	98	26.9802	-1.32001e-26	3.63229	1246	583	622	725	41.4091	0	17.5082	1038	583	619	93	18.4884	-1.30355e-35	5.03017	1253	1179
NM_025558	Cyb5b	710	749	162	31.6676	-4.29671e-61	5.11564	1108	711	750	669	48.6033	0	13.7645	1122	711	749	91	21.7005	-3.5467e-29	4.19345	1307	1179
NM_001080819	Arid1a	2018	2057	68	19.6068	-3.70485e-18	3.46818	1259	2027	2066	350	30.0925	-1.84071e-237	11.6308	1164	2027	2058	105	13.4358	-5.72094e-57	7.81497	1115	1179.33
NM_028876	Tmed5	2813	2852	96	19.3895	-3.83523e-36	4.95113	1120	2814	2853	291	29.7589	-5.06726e-178	9.77858	1221	2814	2852	79	13.2868	-2.11406e-35	5.94573	1200	1180.33
NM_144551	Trib2	2395	2434	126	19.7789	-4.15236e-58	6.37042	1033	2396	2435	263	30.3566	-8.33587e-149	8.66368	1262	2396	2434	69	13.5537	-2.34539e-27	5.09087	1246	1180.33
NM_001201414	Apbb2	4217	4256	104	19.9243	-6.85948e-41	5.21976	1100	4218	4257	233	30.5797	-1.03133e-120	7.61943	1295	4218	4256	95	13.6533	-1.32125e-47	6.95802	1154	1183
NM_029502	Cant1	2925	2964	63	12.154	-1.34607e-25	5.18346	1104	2925	2964	147	18.654	-4.19055e-79	7.88036	1286	2925	2968	57	8.32867	-2.9541e-29	6.84383	1160	1183.33
NM_024428	Dpy30	665	704	53	24.5516	-1.95106e-07	2.15872	1384	667	706	673	37.6817	0	17.8601	1030	667	708	123	16.8242	-3.90176e-63	7.31088	1138	1184
NM_001164621	Rnf14	2226	2265	103	13.6657	-1.64453e-54	7.53712	959	2227	2266	97	20.9741	-3.50207e-34	4.62476	1389	2227	2265	54	9.36454	-2.18668e-24	5.76643	1207	1185
NM_001110216	Cbx5	7178	7217	82	13.991	-3.24086e-36	5.86091	1061	7178	7217	145	21.4733	-1.34613e-69	6.75257	1327	7178	7216	63	9.58746	-4.26798e-31	6.57108	1171	1186.33
NM_011908	Ubl3	2041	2080	268	33.2071	-2.73814e-144	8.07057	927	2043	2082	519	50.9661	-2.96439387504748e-323	10.1832	1211	2043	2079	54	22.7555	-7.52176e-09	2.37306	1422	1186.67
NM_008255	Hmgcr	3229	3268	111	23.8154	-4.67783e-39	4.66084	1152	3229	3268	349	36.5518	-1.24135e-209	9.54808	1231	3229	3268	102	16.3198	-7.91218e-47	6.25009	1182	1188.33
NM_009041	Rdx	4468	4507	87	18.1786	-5.96595e-32	4.78584	1137	4469	4508	358	27.9005	-6.95116e-257	12.8313	1138	4469	4508	54	12.4571	-6.95638e-19	4.33489	1297	1190.67
NM_178627	Poldip3	1526	1565	68	20.5879	-4.11453e-17	3.3029	1274	1532	1571	343	31.5983	-2.24336e-223	10.855	1185	1532	1573	110	14.1081	-1.87801e-59	7.79695	1116	1191.67
NM_027828	Fam110c	2132	2171	66	15.5752	-4.77028e-22	4.23751	1189	2133	2172	268	23.9047	-1.18833e-178	11.2112	1176	2133	2174	60	10.673	-2.92405e-26	5.62164	1213	1192.67
NM_016748	Ctps	2422	2461	74	16.5874	-9.78243e-26	4.46122	1171	2420	2459	205	25.4583	-7.09819e-111	8.0524	1280	2420	2458	85	11.3667	-3.3341e-45	7.47801	1128	1193
NM_013876	Rnf11	1398	1437	114	24.6231	-8.8209e-40	4.6298	1153	1398	1437	241	37.7914	-1.02836e-108	6.37711	1343	1398	1437	141	16.8732	-3.58104e-79	8.35645	1090	1195.33
NM_001048061	Hnrnpab	1623	1662	564	111.248	-3.69898e-204	5.06974	1114	1625	1664	1903	170.743	0	11.1454	1179	1625	1663	333	76.2339	-1.22092e-104	4.36813	1294	1195.67
NM_001025392	Bclaf1	3355	3394	147	38.7953	-1.02375e-40	3.78912	1227	3359	3398	681	59.5428	0	11.4371	1170	3359	3397	159	26.5848	-6.25351e-69	5.98086	1196	1197.67
NM_007839	Dhx15	2561	2600	86	19.1275	-9.51222e-30	4.49613	1165	2561	2600	134	29.3569	-1.16465e-45	4.56452	1392	2561	2601	122	13.1073	-5.2824e-74	9.30777	1040	1199
NM_026011	Arl8b	1463	1502	224	45.8024	-6.26132e-80	4.89057	1125	1461	1500	935	70.2974	0	13.3006	1132	1461	1499	117	31.3865	-2.78422e-32	3.72771	1341	1199.33
NM_029701	Spcs3	1460	1499	87	23.7929	-4.56241e-24	3.65656	1243	1461	1500	377	36.5172	-9.66947e-238	10.3239	1206	1461	1499	116	16.3043	-1.66593e-58	7.11469	1150	1199.67
NM_010560	Il6st	4289	4328	133	20.7474	-1.70538e-61	6.41043	1032	4289	4328	299	31.8431	-4.30209e-178	9.3898	1235	4289	4328	53	14.2174	-6.96619e-16	3.72783	1340	1202.33
NM_013495	Cpt1a	2255	2294	75	20.8997	-1.30171e-20	3.58856	1248	2257	2296	330	32.0768	-4.85887e-208	10.2878	1209	2257	2296	98	14.3217	-2.08417e-48	6.84275	1161	1206
NM_175121	Slc38a2	2949	2988	71	17.2469	-7.61468e-23	4.11667	1204	2951	2990	192	26.4705	-2.10563e-96	7.25335	1307	2951	2988	93	11.8186	-5.10599e-51	7.86894	1110	1207
NM_028722	Msl1	2940	2979	52	14.0985	-1.91569e-15	3.68834	1236	2940	2979	190	21.6383	-2.59061e-109	8.78074	1257	2940	2980	72	9.66111	-1.31987e-38	7.45256	1129	1207.33
NM_008246	Mfsd14a	2294	2333	100	21.3204	-1.18673e-35	4.69035	1150	2295	2334	305	32.7224	-9.94005e-181	9.32082	1238	2295	2334	78	14.61	-6.26587e-32	5.33881	1238	1208.67
NM_015751	Abce1	3321	3360	167	32.664	-7.29659e-63	5.11266	1109	3322	3361	731	50.1326	0	14.5813	1107	3322	3361	56	22.3833	-6.69471e-10	2.50186	1412	1209.33
NM_001024952	Rc3h1	4973	5012	410	93.4067	-6.9289e-129	4.38941	1175	4986	5025	1448	143.36	0	10.1004	1213	4986	5025	332	64.0078	-5.45861e-124	5.18686	1241	1209.67
NM_145073	Hist1h3g	431	470	68	41.2506	-4.91675e-05	1.64846	1431	439	478	1028	63.3113	0	16.2372	1063	439	476	209	28.2674	-3.33522e-106	7.39368	1136	1210
NM_178627	Poldip3	3086	3125	92	20.5879	-1.8493e-31	4.46863	1168	3089	3128	260	31.5983	-5.52101e-142	8.22829	1273	3089	3125	86	14.1081	-4.23867e-39	6.0958	1190	1210.33
NM_016900	Cav2	830	869	82	24.1131	-6.36526e-21	3.40065	1266	830	869	358	37.0086	-8.81324e-217	9.67342	1226	830	870	119	16.5237	-1.7075e-60	7.20177	1142	1211.33
NM_133816	Sh3bp4	1690	1729	83	20.5514	-8.94361e-26	4.03865	1214	1696	1735	397	31.5423	-1.92751e-281	12.5863	1147	1696	1729	67	14.0831	-4.99782e-25	4.75749	1273	1211.33
NM_175121	Slc38a2	2664	2703	83	17.2469	-9.3334e-31	4.81245	1131	2679	2718	188	26.4705	-5.78763e-93	7.10224	1310	2679	2718	71	11.8186	-2.40246e-32	6.00747	1193	1211.33
NM_019764	Amotl2	3809	3848	57	17.6924	-2.95002e-14	3.22172	1277	3812	3851	310	27.1542	-2.17123e-208	11.4163	1171	3812	3849	74	12.1239	-4.8695e-34	6.10366	1188	1212
NM_033144	Sept8	3266	3305	64	14.5684	-3.05844e-22	4.39308	1174	3266	3305	124	22.3595	-6.04504e-51	5.54575	1367	3266	3305	80	9.98311	-7.88431e-45	8.01353	1101	1214
NM_175088	Mdfic	1642	1681	56	15.9712	-1.52994e-15	3.50631	1257	1644	1683	233	24.5125	-1.44862e-140	9.50534	1233	1644	1681	76	10.9444	-1.46982e-38	6.94418	1156	1215.33
NM_144788	Hectd1	7058	7097	53	17.1309	-9.57571e-13	3.09382	1294	7058	7097	245	26.2925	-9.49867e-146	9.31824	1240	7058	7098	92	11.7391	-2.34909e-50	7.83703	1113	1215.67
NM_010485	Elavl1	3385	3424	121	26.445	-1.408e-41	4.57554	1158	3385	3424	346	40.5876	-1.17586e-192	8.52476	1264	3385	3423	100	18.1217	-2.07299e-41	5.51826	1226	1216
NM_008246	Mfsd14a	370	409	76	21.3204	-1.07895e-20	3.56466	1254	372	411	302	32.7224	-8.06037e-178	9.22914	1242	372	409	101	14.61	-3.39451e-50	6.91307	1157	1217.67
NM_010516	Cyr61	1560	1599	211	31.2292	-4.65795e-100	6.75649	1006	1565	1604	188	47.9305	-1.72741e-53	3.92235	1409	1565	1601	110	21.4001	-1.6823e-42	5.14016	1243	1219.33
NM_016900	Cav2	1627	1666	87	24.1131	-1.0793e-23	3.608	1247	1626	1665	382	37.0086	-8.00108e-241	10.3219	1207	1626	1663	96	16.5237	-1.18999e-41	5.80983	1205	1219.67
NM_133957	Nfat5	10011	10050	61	13.9892	-3.74685e-21	4.36051	1178	10026	10065	167	21.4706	-1.20325e-88	7.7781	1290	10026	10053	58	9.58622	-4.86068e-27	6.05035	1191	1219.67
NM_021714	Wbp11	2577	2616	51	16.6571	-3.50193e-12	3.06176	1299	2577	2616	369	25.5652	-3.3303e-282	14.4337	1110	2577	2616	57	11.4144	-1.24849e-22	4.99368	1256	1221.67
NM_008786	Pcmt1	1397	1436	64	16.9693	-5.88526e-19	3.77152	1231	1395	1434	258	26.0444	-1.71095e-159	9.90618	1218	1395	1437	65	11.6283	-4.16846e-28	5.58979	1219	1222.67
NM_025822	Rsrc1	1329	1368	88	23.4702	-4.95066e-25	3.74944	1233	1331	1370	349	36.0219	-1.26858e-211	9.68855	1225	1331	1369	91	16.0831	-9.71353e-39	5.6581	1211	1223
NM_016898	Cd164	2741	2780	205	38.5604	-2.14505e-79	5.31634	1096	2744	2783	638	59.1823	0	10.7802	1188	2744	2780	76	26.4239	-1.08065e-15	2.87619	1389	1224.33
NM_001171147	Yap1	2886	2925	93	32.156	-7.21617e-19	2.89215	1314	2911	2950	359	49.3529	-4.13819e-178	7.27413	1304	2911	2949	196	22.0352	-1.16819e-113	8.89485	1057	1225
NM_001201414	Apbb2	4984	5023	55	19.9243	-2.78557e-11	2.76045	1323	4988	5027	371	30.5797	-9.15998e-258	12.1322	1154	4988	5026	81	13.6533	-3.62761e-36	5.93263	1201	1226
NM_011495	Plk4	1225	1264	60	17.7091	-7.72686e-16	3.38809	1267	1229	1268	265	27.1799	-4.376e-162	9.74986	1223	1229	1265	74	12.1353	-5.16823e-34	6.0979	1189	1226.33
NM_133957	Nfat5	6981	7020	63	13.9892	-1.80274e-22	4.50348	1164	6981	7020	103	21.4706	-1.87517e-37	4.79727	1384	6981	7022	71	9.58622	-6.14383e-38	7.40646	1133	1227
NM_175174	Klhl5	1217	1256	66	17.0594	-4.95306e-20	3.86883	1224	1236	1275	262	26.1827	-5.89815e-163	10.0066	1216	1236	1259	60	11.6901	-2.78152e-24	5.13254	1244	1228
NM_175666	Hist2h2bb	444	483	127	48.6746	-2.83234e-21	2.60916	1344	448	487	1020	74.7056	0	13.6536	1125	448	484	187	33.3547	-3.27619e-76	5.6064	1216	1228.33
NM_001166584	Tead1	3533	3572	99	23.3905	-7.72377e-32	4.2325	1190	3533	3572	414	35.8996	-6.84983e-279	11.5322	1168	3533	3579	60	16.0285	-9.13071e-18	3.74333	1338	1232
NM_025478	Isoc1	1809	1848	74	12.8847	-2.21115e-32	5.74323	1067	1843	1882	58	19.7754	-8.18417e-13	2.93293	1435	1843	1882	53	8.82939	-9.06993e-25	6.00268	1194	1232
NM_001044384	Timp1	811	850	597	185.723	-4.85297e-127	3.21447	1279	813	852	3389	285.046	0	11.8893	1157	813	848	608	127.268	-2.55177e-207	4.77732	1271	1235.67
NM_024459	Ppp3r1	1304	1343	73	17.1101	-2.63833e-24	4.26649	1184	1305	1344	219	26.2605	-3.43416e-121	8.33953	1271	1305	1343	59	11.7248	-1.68254e-23	5.03205	1252	1235.67
NM_133957	Nfat5	2226	2265	54	13.9892	-9.18362e-17	3.86012	1225	2227	2266	197	21.4706	-1.35241e-116	9.17536	1243	2227	2265	51	9.58622	-1.15243e-21	5.32013	1239	1235.67
NM_001003908	Cltc	5253	5292	249	62.1638	-9.78009e-72	4.00554	1217	5256	5295	1034	95.4088	0	10.8376	1186	5256	5295	180	42.5984	-9.33236e-56	4.22552	1305	1236
NM_026268	Dusp6	127	166	97	25.875	-2.39919e-27	3.74879	1234	127	166	419	39.7129	-1.84717e-267	10.5507	1196	127	174	83	17.7311	-5.93004e-30	4.68104	1279	1236.33
NM_009687	Apex1	980	1019	382	93.9871	-1.74862e-110	4.06439	1210	980	1019	955	144.251	0	6.6204	1332	980	1019	427	64.4055	-1.55023e-196	6.62986	1169	1237
NM_028292	Ppme1	1778	1817	52	13.4036	-2.59014e-16	3.87956	1221	1778	1817	143	20.5718	-3.14842e-70	6.95127	1318	1778	1819	60	9.18494	-1.3242e-29	6.53243	1173	1237.33
NM_023215	Chtop	984	1023	74	30.7458	-1.1447e-11	2.40683	1365	989	1028	942	47.1885	0	19.9625	972	989	1024	66	21.0688	-1.35268e-15	3.13259	1376	1237.67
NM_007945	Eps8	987	1026	62	24.8601	-1.08006e-10	2.49395	1354	988	1027	679	38.1552	0	17.7957	1032	988	1026	66	17.0356	-4.61882e-20	3.87423	1330	1238.67
NM_030685	Serp1	2065	2104	223	42.7321	-1.15946e-84	5.21856	1101	2069	2108	450	65.5851	-1.15308e-212	6.86132	1320	2069	2105	125	29.2826	-6.47977e-40	4.26875	1301	1240.67
NM_001025250	Vegfa	2693	2732	176	47.1891	-2.29128e-47	3.72967	1235	2695	2734	741	72.4257	0	10.2312	1210	2695	2732	150	32.3368	-1.21567e-51	4.63868	1280	1241.67
NM_138599	Tomm70a	3562	3601	124	33.7449	-1.69247e-33	3.67463	1239	3562	3601	660	51.7916	0	12.7434	1141	3562	3597	82	23.124	-5.20896e-22	3.5461	1352	1244
NM_026998	Snx6	1422	1461	87	17.3124	-1.90874e-33	5.02529	1116	1423	1462	162	26.5711	-2.58567e-71	6.09686	1355	1423	1462	58	11.8635	-1.51015e-22	4.88894	1262	1244.33
NM_001024806	Cebpz	1394	1433	170	36.7624	-5.29072e-58	4.62429	1154	1393	1432	376	56.4228	-4.16203e-174	6.66397	1330	1393	1433	127	25.1918	-8.43087e-48	5.04132	1251	1245
NM_011499	Strap	1270	1309	73	22.7791	-1.58754e-17	3.20469	1282	1275	1314	246	34.9613	-6.68059e-120	7.03636	1313	1275	1309	112	15.6096	-6.12412e-57	7.17508	1144	1246.33
NM_028108	Naa50	845	884	98	23.2931	-2.41293e-31	4.20725	1192	848	887	282	35.7502	-3.39619e-149	7.88808	1285	848	886	78	15.9618	-1.79924e-29	4.88666	1263	1246.67
NM_009395	Tnfaip1	3596	3635	55	15.7449	-3.08272e-15	3.49319	1258	3597	3636	206	24.1652	-6.50312e-116	8.52465	1265	3597	3636	60	10.7893	-5.05316e-26	5.56104	1224	1249
NM_028906	Dpp8	1883	1922	58	19.7185	-7.29278e-13	2.9414	1308	1884	1923	350	30.2639	-1.13986e-236	11.5649	1167	1884	1922	64	13.5123	-6.4742e-24	4.73642	1275	1250
NM_181070	Rab18	1725	1764	259	88.1177	-1.08108e-49	2.93925	1309	1731	1770	1543	135.243	0	11.4091	1172	1731	1767	289	60.3835	-3.54173e-100	4.78608	1269	1250
NM_175121	Slc38a2	3296	3335	55	17.2469	-1.17076e-13	3.18897	1285	3260	3299	232	26.4705	-1.17756e-132	8.76447	1258	3260	3299	68	11.8186	-5.25182e-30	5.75363	1208	1250.33
NM_008654	Ppp1r15a	931	970	91	18.9141	-1.78707e-33	4.81122	1132	934	973	198	29.0293	-9.28279e-95	6.8207	1322	934	973	54	12.9611	-3.76595e-18	4.16632	1311	1255
NM_153526	Insig1	1949	1988	110	34.3327	-2.90665e-25	3.20394	1283	1954	1993	366	52.6937	-3.42141e-175	6.9458	1319	1954	1988	156	23.5268	-1.30033e-73	6.63073	1168	1256.67
NM_001080819	Arid1a	3989	4028	76	19.6068	-9.17206e-23	3.8762	1222	3993	4032	193	30.0925	-5.00414e-88	6.41357	1339	3993	4042	76	13.4358	-9.12135e-33	5.65655	1212	1257.67
NM_145452	Rasa1	4299	4338	112	36.7676	-5.59344e-24	3.04616	1301	4307	4346	688	56.4308	0	12.1919	1153	4307	4345	99	25.1954	-2.2011e-29	3.92929	1324	1259.33
NM_001171147	Yap1	3224	3263	118	32.156	-6.10405e-32	3.66961	1240	3230	3269	664	49.3529	0	13.4541	1129	3230	3262	56	22.0352	-3.84427e-10	2.54139	1410	1259.67
NM_024459	Ppp3r1	2015	2054	55	17.1101	-8.56429e-14	3.21448	1278	2015	2054	180	26.2605	-9.87528e-87	6.8544	1321	2015	2055	72	11.7248	-2.37827e-33	6.14081	1185	1261.33
NM_008810	Pdha1	1687	1726	189	51.5694	-1.26765e-49	3.66496	1241	1688	1727	740	79.1485	0	9.34951	1236	1688	1729	145	35.3384	-5.53132e-44	4.10318	1313	1263.33
NM_009994	Cyp1b1	4158	4197	169	34.5892	-6.75614e-61	4.88592	1127	4163	4202	431	53.0873	-3.61367e-231	8.1187	1278	4163	4201	69	23.7025	-1.09094e-14	2.91108	1387	1264
NM_177445	Dars	1990	2029	207	42.0396	-1.48026e-74	4.92393	1122	1998	2037	602	64.5221	0	9.33013	1237	1998	2030	56	28.808	-2.31635e-06	1.9439	1434	1264.33
NM_010284	Ghr	3624	3663	55	18.4906	-1.71906e-12	2.97448	1307	3658	3697	135	28.3793	-6.60443e-48	4.75698	1385	3658	3697	101	12.6709	-1.13601e-55	7.97104	1104	1265.33
NM_024454	Rab21	1121	1160	80	30.3343	-1.98409e-14	2.63728	1338	1121	1160	413	46.557	-1.05172e-235	8.87085	1253	1121	1160	120	20.7869	-3.93686e-51	5.77288	1206	1265.67
NM_001080932	Foxk2	4238	4277	101	24.5182	-1.63214e-31	4.11938	1202	4242	4281	300	37.6305	-9.63909e-160	7.97226	1282	4242	4277	68	16.8014	-1.36977e-21	4.04729	1314	1266
NM_013507	Eif4g2	2685	2724	117	46.2341	-8.44089e-19	2.5306	1350	2687	2726	838	70.9599	0	11.8095	1159	2687	2724	139	31.6824	-2.15384e-45	4.3873	1292	1267
NM_001035532	Akap2	4393	4432	96	52.6409	-2.8319e-08	1.82368	1415	4394	4433	954	80.7931	0	11.8079	1160	4394	4432	199	36.0727	-8.94709e-80	5.51664	1227	1267.33
NM_177093	Lrrc58	6031	6070	53	22.1876	-8.15489e-09	2.38872	1367	6032	6071	385	34.0535	-1.5142e-256	11.3057	1174	6032	6070	74	15.2043	-5.56435e-28	4.86705	1264	1268.33
NM_025535	Sar1b	1003	1042	53	14.8681	-4.13775e-15	3.56468	1253	1004	1043	134	22.8195	-1.28837e-57	5.87217	1358	1004	1046	61	10.1885	-4.52758e-28	5.98714	1195	1268.67
NM_025863	Trim59	1501	1540	51	30.4073	-0.000229183	1.67723	1427	1501	1540	592	46.6691	0	12.6851	1143	1501	1540	112	20.8369	-5.19567e-45	5.37508	1236	1268.67
NM_133950	Kdelr1	307	346	545	134.203	-2.48786e-156	4.06101	1212	319	358	1909	205.974	0	9.26814	1241	319	345	317	91.964	-2.03676e-75	3.447	1357	1270
NM_008482	Lamb1	5676	5715	94	30.6375	-1.09416e-20	3.06813	1297	5684	5723	535	47.0224	0	11.3776	1173	5684	5714	77	20.9947	-1.21697e-21	3.6676	1343	1271
NM_007508	Atp6v1a	2374	2413	57	15.5601	-1.37844e-16	3.66322	1242	2378	2417	107	23.8815	-2.77756e-36	4.48045	1400	2378	2413	70	10.6627	-3.0665e-34	6.56495	1172	1271.33
NM_130450	Elovl6	3003	3042	57	19.0181	-5.34624e-13	2.99714	1305	3003	3042	320	29.1889	-7.28499e-210	10.9631	1182	3003	3042	51	13.0323	-3.4356e-16	3.91334	1327	1271.33
NM_080554	Psmd5	1840	1879	169	53.6022	-9.54929e-37	3.15285	1289	1833	1872	748	82.2685	0	9.09218	1245	1833	1871	163	36.7314	-2.00549e-53	4.43762	1288	1274
NM_027722	Nudt4	982	1021	105	24.7057	-9.10723e-34	4.25003	1188	983	1022	322	37.9182	-5.01471e-179	8.49196	1266	983	1020	54	16.9298	-1.88053e-13	3.18964	1369	1274.33
NM_009859	Sept7	375	414	79	45.7525	-2.89291e-06	1.72668	1420	378	417	945	70.2207	0	13.4576	1127	378	414	148	31.3523	-7.00449e-52	4.72055	1277	1274.67
NM_001033474	Atxn7l3b	1157	1196	66	41.3191	-0.000147435	1.59732	1436	1155	1194	832	63.4164	0	13.1196	1135	1155	1196	142	28.3143	-7.0102e-53	5.01514	1254	1275
NM_026742	Ndufaf4	801	840	82	33.2727	-3.18633e-13	2.46448	1359	804	843	500	51.0669	-7.04394e-304	9.79109	1220	804	841	115	22.8005	-1.51529e-43	5.04376	1250	1276.33
NM_175341	Mbnl2	2226	2265	195	53.0075	-2.36112e-51	3.67873	1238	2227	2266	631	81.3557	0	7.75607	1291	2227	2264	156	36.3239	-1.64131e-49	4.2947	1300	1276.33
NM_133753	Errfi1	2298	2337	146	43.6939	-1.19337e-34	3.34143	1270	2299	2338	703	67.0612	0	10.483	1199	2299	2338	98	29.9416	-2.13989e-23	3.27303	1367	1278.67
NM_018821	Socs6	2415	2454	59	18.7946	-3.29294e-14	3.1392	1292	2415	2454	216	28.8459	-1.07849e-110	7.48806	1300	2415	2454	65	12.8792	-1.03534e-25	5.0469	1249	1280.33
NM_010123	Eif3a	1246	1285	301	73.2047	-9.08464e-89	4.11176	1206	1246	1285	604	112.354	-7.62859e-231	5.37585	1370	1246	1284	242	50.1642	-5.48701e-85	4.82416	1267	1281
NM_019653	Wsb1	1667	1706	85	30.7283	-2.43123e-16	2.76618	1322	1669	1708	579	47.1617	0	12.2769	1151	1669	1706	67	21.0569	-4.05389e-16	3.18186	1370	1281
NM_007856	Dhcr7	1114	1153	52	22.066	-1.68893e-08	2.35657	1371	1115	1154	156	33.8668	-3.16753e-53	4.60629	1390	1115	1154	125	15.1209	-5.45371e-70	8.26669	1093	1284.67
NM_009499	Vasp	1663	1702	77	29.295	-6.7908e-14	2.62844	1339	1664	1703	448	44.9618	-1.12272e-275	9.96402	1217	1664	1711	87	20.0746	-5.69989e-29	4.33383	1298	1284.67
NM_172413	Rap2c	2481	2520	55	19.7083	-1.86697e-11	2.79071	1318	2482	2521	177	30.2482	-5.15158e-75	5.8516	1359	2482	2520	87	13.5053	-2.63431e-41	6.44193	1177	1284.67
NM_020007	Mbnl1	3904	3943	125	36.0878	-2.09794e-31	3.46378	1260	3908	3947	396	55.3874	-1.36212e-193	7.14964	1309	3908	3945	109	24.7295	-2.63154e-36	4.40769	1289	1286
NM_172261	Ppp1r9b	3816	3855	53	28.2434	-1.05988e-05	1.87654	1412	3818	3857	571	43.3479	0	13.1725	1133	3818	3855	78	19.3541	-2.61162e-24	4.03016	1315	1286.67
NM_025335	Tmem167	2762	2801	88	18.023	-6.58983e-33	4.88266	1128	2762	2801	59	27.6616	-6.87101e-08	2.13292	1449	2762	2802	56	12.3504	-2.27702e-20	4.53426	1284	1287
NM_145575	Cald1	3327	3366	142	58.6761	-1.10949e-20	2.42006	1362	3335	3374	591	90.0558	-1.31598e-268	6.56259	1334	3335	3372	271	40.2084	-1.88872e-127	6.73989	1167	1287.67
NM_008810	Pdha1	2082	2121	185	51.5694	-2.28242e-47	3.5874	1249	2080	2119	499	79.1485	-6.68728e-220	6.3046	1347	2080	2117	169	35.3384	-1.22962e-59	4.78233	1270	1288.67
NM_026064	Myl12a	1215	1254	464	186.347	-6.55685e-66	2.48998	1355	1214	1253	2242	286.004	0	7.83905	1289	1214	1253	712	127.696	-6.57613e-281	5.57575	1222	1288.67
NM_001160219	Pum2	4253	4292	63	24.0229	-1.05033e-11	2.6225	1341	4253	4292	330	36.8702	-4.28775e-190	8.95032	1251	4253	4291	76	16.4619	-2.87989e-27	4.61672	1281	1291
NM_146054	Fermt2	2839	2878	146	29.3888	-8.19985e-54	4.96788	1119	2839	2878	254	45.1058	-6.25606e-103	5.63121	1364	2839	2878	57	20.1389	-4.96414e-12	2.83034	1392	1291.67
NM_008255	Hmgcr	3425	3464	110	23.8154	-2.20538e-38	4.61885	1156	3425	3464	204	36.5518	-1.48212e-82	5.58111	1365	3425	3463	56	16.3198	-3.72704e-15	3.43142	1359	1293.33
NM_001160219	Pum2	5488	5527	73	24.0229	-2.39563e-16	3.03877	1302	5489	5528	331	36.8702	-4.75958e-191	8.97744	1249	5489	5528	63	16.4619	-5.33972e-19	3.82702	1334	1295
NM_011063	Pea15a	787	826	72	32.5001	-7.07946e-10	2.21538	1379	788	827	433	49.881	-2.39955e-243	8.68066	1261	788	826	114	22.271	-8.74905e-44	5.11877	1245	1295
NM_025558	Cyb5b	1505	1544	135	31.6676	-7.5491e-43	4.26303	1187	1505	1544	323	48.6033	-1.19586e-149	6.64564	1331	1505	1540	70	21.7005	-4.89103e-17	3.22573	1368	1295.33
NM_001025392	Bclaf1	4685	4724	110	38.7953	-2.7653e-21	2.8354	1317	4682	4721	563	59.5428	0	9.45538	1234	4682	4720	101	26.5848	-8.16276e-29	3.79916	1336	1295.67
NM_177305	Arl4c	2744	2783	109	26.4614	-8.13296e-34	4.11921	1203	2745	2784	251	40.6128	-3.21899e-110	6.18032	1352	2745	2782	69	18.1329	-1.84503e-20	3.80524	1335	1296.67
NM_009371	Tgfbr2	4656	4695	51	14.8472	-5.15249e-14	3.43499	1264	4658	4697	87	22.7875	-2.75486e-25	3.81789	1411	4658	4695	57	10.1742	-5.32817e-25	5.60241	1217	1297.33
NM_009643	Ahnak	13107	13146	140	71.6789	-3.18331e-13	1.95315	1399	13112	13151	1579	110.013	0	14.3529	1111	13112	13152	146	49.1186	-1.64422e-29	2.97239	1383	1297.67
NM_026697	Rab14	1792	1831	128	44.8531	-1.2184e-24	2.85376	1316	1792	1831	486	68.8403	-1.31779e-234	7.05982	1311	1792	1832	149	30.736	-1.37024e-53	4.84774	1266	1297.67
NM_010120	Eif1a	1532	1571	90	36.3185	-1.91883e-14	2.47808	1357	1541	1580	253	55.7415	-2.02844e-83	4.53881	1394	1541	1571	178	24.8876	-1.2114e-88	7.15216	1146	1299
NM_001008705	Bud31	127	166	117	40.9574	-9.49478e-23	2.85663	1315	136	175	657	62.8612	0	10.4516	1200	136	167	83	28.0664	-1.28927e-17	2.95727	1384	1299.67
NM_011690	Vars	3535	3574	108	24.9828	-2.77314e-35	4.32297	1182	3536	3575	204	38.3435	-4.54829e-79	5.32033	1371	3536	3574	62	17.1197	-1.29375e-17	3.62156	1346	1299.67
NM_133718	Tmem30a	1760	1799	52	18.9981	-1.1904e-10	2.73712	1327	1758	1797	233	29.1582	-6.1692e-125	7.9909	1281	1758	1796	57	13.0186	-5.33192e-20	4.37835	1293	1300.33
NM_145625	Eif4b	2354	2393	219	99.2382	-1.16239e-25	2.20681	1380	2367	2406	1700	152.31	0	11.1614	1177	2367	2396	249	68.0039	-1.65493e-64	3.66156	1344	1300.33
NM_021372	Sertad2	3022	3061	70	20.3186	-1.77382e-18	3.44512	1262	3022	3061	208	31.1849	-1.13887e-97	6.66989	1329	3022	3063	55	13.9235	-1.869e-17	3.95015	1323	1304.67
NM_009866	Cdh11	3354	3393	52	30.7123	-0.00016282	1.69314	1425	3362	3401	659	47.137	0	13.9805	1116	3362	3394	66	21.0459	-1.28593e-15	3.13601	1375	1305.33
NM_001171147	Yap1	2413	2452	84	32.156	-8.00125e-15	2.61226	1343	2421	2460	569	49.3529	0	11.5292	1169	2421	2453	57	22.0352	-1.44602e-10	2.58677	1406	1306
NM_028817	Acsl3	2680	2719	124	45.0816	-1.21863e-22	2.75057	1326	2686	2725	576	69.1911	-2.03784996169853e-313	8.32477	1272	2686	2719	119	30.8926	-4.63755e-34	3.85206	1333	1310.33
NM_011740	Ywhaz	2335	2374	296	67.0274	-2.10467e-94	4.41611	1173	2337	2376	511	102.873	-1.4707e-181	4.96728	1382	2337	2373	143	45.9311	-6.51428e-31	3.11336	1377	1310.67
NM_026360	Ddx47	1026	1065	75	30.2378	-2.12833e-12	2.48034	1356	1026	1065	204	46.4088	-1.48903e-65	4.39572	1401	1026	1065	129	20.7207	-2.48164e-58	6.22565	1183	1313.33
NM_029565	Tmem59	1074	1113	100	49.1686	-6.51599e-11	2.03382	1391	1074	1113	579	75.4638	-4.80622e-297	7.67255	1292	1074	1114	165	33.6933	-1.19744e-59	4.89712	1261	1314.67
NM_025942	Ola1	1452	1491	101	62.8151	-3.45535e-06	1.60789	1435	1457	1496	1032	96.4084	0	10.7045	1193	1457	1497	172	43.0446	-3.35376e-50	3.99585	1317	1315
NM_153792	Traf7	2631	2670	101	23.0286	-1.18842e-33	4.38584	1177	2631	2670	109	35.3443	-8.50495e-24	3.08395	1430	2631	2670	58	15.7806	-6.68393e-17	3.6754	1342	1316.33
NM_021880	Prkar1a	3022	3061	327	81.5513	-1.66818e-93	4.00975	1216	3033	3072	722	125.165	-1.55193e-293	5.76841	1361	3033	3068	176	55.8838	-4.11716e-38	3.14939	1373	1316.67
NM_019796	Syncrip	2459	2498	80	28.7012	-1.11358e-15	2.78734	1319	2460	2499	204	44.0504	-3.52671e-69	4.63106	1388	2460	2498	100	19.6677	-1.75561e-38	5.08447	1247	1318
NM_024473	BC005537	2458	2497	58	26.1003	-2.23118e-08	2.2222	1378	2460	2499	213	40.0586	-2.15421e-82	5.31721	1373	2460	2498	105	17.8855	-1.03634e-45	5.87069	1203	1318
NM_033604	Rnf111	3029	3068	52	16.2436	-4.30904e-13	3.20125	1284	3032	3071	112	24.9307	-5.77516e-38	4.49246	1398	3032	3070	53	11.1311	-2.58727e-20	4.76143	1272	1318
NM_145377	Trim41	3135	3174	63	19.0438	-4.77669e-16	3.30816	1273	3135	3174	147	29.2284	-8.54308e-55	5.02936	1381	3135	3173	55	13.05	-1.16561e-18	4.21457	1306	1320
NM_013654	Ccl7	606	645	83	29.8744	-4.13306e-16	2.7783	1320	609	648	383	45.8512	-6.14251e-210	8.35312	1270	609	645	65	20.4717	-1.16474e-15	3.17511	1371	1320.33
NM_001081080	Phf3	20	59	55	25.4769	-1.2031e-07	2.15882	1383	20	59	394	39.1018	-1.46759e-244	10.0763	1215	20	59	58	17.4583	-5.03244e-15	3.32221	1364	1320.67
NM_028108	Naa50	2770	2809	62	23.2931	-8.24128e-12	2.66173	1334	2771	2810	301	35.7502	-1.47825e-166	8.41954	1267	2771	2810	54	15.9618	-1.89626e-14	3.38307	1361	1320.67
NM_016716	Cul3	396	435	133	43.067	-1.36717e-28	3.08821	1295	401	440	585	66.099	0	8.85036	1255	401	430	72	29.512	-1.15028e-11	2.43968	1416	1322
NM_023118	Dab2	2902	2941	72	31.7583	-2.70854e-10	2.26712	1375	2871	2910	439	48.7426	-6.3424e-253	9.0065	1247	2871	2905	79	21.7627	-7.00222e-22	3.63006	1345	1322.33
NM_025797	Cyb5a	665	704	89	44.502	-1.38741e-09	1.99991	1396	665	704	541	68.3015	-2.73559e-284	7.92076	1284	665	706	136	30.4954	-3.17287e-45	4.45968	1287	1322.33
NM_019715	Kcmf1	2446	2485	70	22.4095	-2.39226e-16	3.12367	1293	2446	2485	147	34.3941	-1.47143e-46	4.27399	1402	2446	2485	73	15.3563	-4.95284e-27	4.75374	1274	1323
NM_008060	Ganab	3443	3482	66	22.5022	-2.73533e-14	2.93305	1310	3432	3471	261	34.5363	-4.66798e-134	7.55727	1296	3432	3468	51	15.4198	-2.1108e-13	3.30743	1365	1323.67
NM_025863	Trim59	2170	2209	56	30.4073	-1.07327e-05	1.84166	1414	2172	2211	296	46.6691	-2.78542e-132	6.34253	1344	2172	2209	117	20.8369	-9.62509e-49	5.61504	1215	1324.33
NM_001009818	Sept11	190	229	178	54.2383	-9.7356e-41	3.28181	1275	190	229	493	83.2447	-4.65171e-206	5.9223	1357	190	228	134	37.1673	-3.43689e-35	3.60532	1348	1326.67
NM_026011	Arl8b	1705	1744	69	45.8024	-0.000531024	1.50647	1442	1718	1757	918	70.2974	0	13.0588	1137	1718	1757	82	31.3865	-1.59725e-14	2.61259	1402	1327
NM_178880	Son	8379	8418	84	34.164	-1.92014e-13	2.45873	1360	8379	8418	481	52.4347	-3.04596e-280	9.17331	1244	8379	8418	70	23.4112	-1.9997e-15	2.99002	1381	1328.33
NM_001160219	Pum2	4915	4954	64	24.0229	-3.84858e-12	2.66413	1333	4915	4954	199	36.8702	-3.25068e-78	5.39732	1369	4915	4954	74	16.4619	-6.26343e-26	4.49523	1286	1329.33
NM_178647	Cggbp1	2916	2955	66	19.6054	-4.55747e-17	3.36643	1269	2933	2972	137	30.0902	-1.65858e-46	4.55297	1393	2933	2972	52	13.4348	-2.84205e-16	3.87056	1332	1331.33
NM_145575	Cald1	3738	3777	131	58.6761	-1.42836e-16	2.2326	1377	3739	3778	633	90.0558	-1.30721e-303	7.02897	1315	3739	3778	171	40.2084	-1.82439e-53	4.25285	1303	1331.67
NM_007591	Calr	1428	1467	435	163.93	-2.48818e-69	2.65358	1336	1430	1469	1708	251.598	0	6.7886	1323	1430	1469	425	112.334	-1.01531e-112	3.78335	1337	1332
NM_133753	Errfi1	603	642	130	43.6939	-1.45444e-26	2.97524	1306	605	644	512	67.0612	-4.49662e-262	7.63482	1293	605	650	82	29.9416	-1.31977e-15	2.73866	1397	1332
NM_175294	Nucks1	3837	3876	154	45.2101	-2.46251e-37	3.40632	1265	3839	3878	551	69.3883	-5.12107e-290	7.94082	1283	3839	3876	52	30.9807	-0.000199547	1.67847	1448	1332
NM_133940	Fbxl14	1742	1781	75	29.6425	-8.41306e-13	2.53015	1351	1743	1782	291	45.4953	-5.34155e-131	6.39627	1342	1743	1782	86	20.3128	-5.53237e-28	4.23378	1304	1332.33
NM_001111059	Cd34	1609	1648	123	35.6806	-9.35317e-31	3.44725	1261	1612	1651	356	54.7624	-9.70379e-162	6.50081	1338	1612	1647	65	24.4505	-2.93166e-12	2.65844	1401	1333.33
NM_008971	Twf1	2318	2357	68	26.1304	-2.52231e-12	2.60234	1345	2318	2357	130	40.1048	-6.75527e-30	3.24151	1426	2318	2358	98	17.9061	-2.42329e-40	5.473	1230	1333.67
NM_010515	Igf2r	5401	5440	58	19.8801	-1.00821e-12	2.91749	1312	5402	5441	160	30.5119	-9.07067e-62	5.24385	1377	5402	5441	56	13.623	-1.75631e-18	4.11068	1312	1333.67
NM_178647	Cggbp1	2149	2188	66	19.6054	-4.55747e-17	3.36643	1268	2151	2190	127	30.0902	-4.99742e-40	4.22064	1403	2151	2188	52	13.4348	-2.84205e-16	3.87056	1331	1334
NM_145575	Cald1	1893	1932	145	58.6761	-7.24996e-22	2.47119	1358	1895	1934	757	90.0558	0	8.40589	1268	1895	1931	118	40.2084	-7.58492e-24	2.93471	1386	1337.33
NM_148952	E2f4	1612	1651	106	36.6145	-3.14821e-21	2.89503	1313	1615	1654	379	56.1958	-3.71432e-177	6.74428	1328	1615	1652	79	25.0904	-2.33613e-18	3.14861	1374	1338.33
NM_029565	Tmem59	1137	1176	164	49.1686	-1.54418e-38	3.33546	1271	1136	1175	298	75.4638	-6.08684e-84	3.94891	1408	1136	1176	126	33.6933	-1.03826e-34	3.73962	1339	1339.33
NM_001024952	Rc3h1	7219	7258	321	93.4067	-4.87802e-76	3.43658	1263	7228	7267	826	143.36	0	5.76171	1362	7228	7264	180	64.0078	-5.66759e-33	2.81216	1395	1340
NM_024457	Rap1b	1462	1501	56	30.9979	-1.81619e-05	1.80658	1417	1464	1503	283	47.5754	-5.78305e-120	5.94845	1356	1464	1502	108	21.2416	-2.34309e-41	5.08437	1248	1340.33
NM_025863	Trim59	1627	1666	78	30.4073	-1.59578e-13	2.56517	1347	1628	1667	211	46.6691	-9.91888e-70	4.5212	1396	1628	1666	96	20.8369	-9.91761e-34	4.60721	1282	1341.67
NM_030693	Atf5	1182	1221	192	79.7638	-6.26437e-27	2.40711	1364	1193	1232	986	122.421	0	8.05417	1279	1193	1223	161	54.6589	-7.03112e-32	2.94554	1385	1342.67
NM_001031667	Gsk3a	2055	2094	109	36.3279	-6.57962e-23	3.00045	1304	2056	2095	285	55.7559	-2.37381e-105	5.11156	1379	2056	2094	90	24.894	-1.72855e-24	3.61532	1347	1343.33
NM_009128	Scd2	3510	3549	248	89.9167	-3.38695e-43	2.75811	1324	3509	3548	802	138.004	0	5.81143	1360	3509	3546	213	61.6163	-1.10081e-51	3.45688	1354	1346
NM_175149	2310022B05Rik	2844	2883	137	43.016	-1.19375e-30	3.18486	1286	2855	2894	431	66.0208	-7.28937e-196	6.52825	1335	2855	2884	70	29.4771	-6.72354e-11	2.37472	1421	1347.33
NM_010169	F2r	2612	2651	140	69.1743	-2.4987e-14	2.02387	1393	2613	2652	1015	106.168	0	9.56028	1230	2613	2651	108	47.4023	-1.43815e-14	2.27837	1426	1349.67
NM_001171147	Yap1	3094	3133	55	32.156	-8.69347e-05	1.71041	1424	3126	3165	358	49.3529	-3.02015e-177	7.25387	1306	3126	3161	88	22.0352	-7.41902e-27	3.99361	1320	1350
NM_001033474	Atxn7l3b	2522	2561	109	41.3191	-6.76883e-19	2.63801	1337	2523	2562	430	63.4164	-1.87501e-201	6.78059	1324	2523	2576	81	28.3143	-1.86146e-16	2.86075	1390	1350.33
NM_001171147	Yap1	3134	3173	53	32.156	-0.000270403	1.64821	1432	3126	3165	358	49.3529	-3.02015e-177	7.25387	1305	3126	3161	88	22.0352	-7.41902e-27	3.99361	1318	1351.67
NM_008326	Irgm1	786	825	77	23.9882	-2.10467e-18	3.20991	1280	788	827	133	36.817	-4.99859e-35	3.61246	1415	788	826	56	16.4381	-5.01282e-15	3.40671	1360	1351.67
NM_172769	Sc5d	920	959	97	59.2833	-2.59458e-06	1.63621	1433	922	961	574	90.9877	-1.23465e-252	6.30854	1346	922	960	192	40.6244	-1.29786e-66	4.72622	1276	1351.67
NM_017391	Slc5a3	10135	10174	52	21.5476	-7.92198e-09	2.41326	1363	10136	10175	90	33.0712	-9.29352e-17	2.7214	1438	10136	10174	74	14.7657	-9.53707e-29	5.01161	1255	1352
NM_001110140	Atp2a2	3819	3858	136	60.1609	-1.52603e-17	2.2606	1376	3819	3858	753	92.3347	0	8.15512	1276	3819	3857	106	41.2258	-1.08783e-17	2.5712	1408	1353.33
NM_001001806	Zfp36l2	2057	2096	363	115.214	-4.56175e-76	3.15067	1290	2064	2103	1119	176.829	0	6.32814	1345	2064	2093	179	78.9511	-1.50803e-22	2.26723	1427	1354
NM_026011	Arl8b	982	1021	140	45.8024	-1.51696e-29	3.05661	1300	981	1020	457	70.2974	-8.55707e-207	6.50096	1337	981	1022	67	31.3865	-1.02856e-08	2.13467	1431	1356
NM_030685	Serp1	1242	1281	82	42.7321	-3.17169e-08	1.91893	1404	1244	1283	344	65.5851	-1.03969e-129	5.2451	1376	1244	1282	129	29.2826	-1.73112e-42	4.40535	1290	1356.67
NM_007604	Capza2	1465	1504	154	64.8208	-1.6353e-21	2.37578	1368	1465	1504	521	99.4866	-1.0648e-194	5.23689	1378	1465	1504	174	44.419	-1.27194e-49	3.91724	1326	1357.33
NM_008512	Lrp1	14737	14776	65	24.0553	-1.47116e-12	2.70211	1328	14741	14780	124	36.9199	-5.60069e-30	3.35862	1421	14741	14777	64	16.4841	-1.43704e-19	3.88253	1329	1359.33
NM_001112703	Abl1	6107	6146	68	25.3453	-6.6237e-13	2.68294	1330	6110	6149	84	38.8999	-1.14796e-10	2.15939	1447	6110	6146	74	17.3681	-1.43003e-24	4.26068	1302	1359.67
NM_028534	Smap1	1895	1934	102	41.6896	-9.57482e-16	2.44665	1361	1900	1939	472	63.985	-1.0353e-235	7.37672	1302	1900	1935	69	28.5682	-4.4354e-11	2.41527	1417	1360
NM_026002	Mtdh	3283	3322	152	48.4116	-4.26624e-33	3.13974	1291	3284	3323	304	74.3019	-4.07889e-89	4.09142	1407	3284	3323	94	33.1745	-1.72499e-18	2.8335	1391	1363
NM_018871	Ywhag	2144	2183	67	35.6583	-9.44805e-07	1.87895	1410	2144	2183	136	54.7282	-7.66234e-21	2.48501	1443	2144	2183	131	24.4352	-4.39104e-52	5.36112	1237	1363.33
NM_024457	Rap1b	1367	1406	80	30.9979	-5.97186e-14	2.58082	1346	1370	1409	224	47.5754	-5.62105e-77	4.70832	1386	1370	1405	73	21.2416	-4.07606e-19	3.43666	1358	1363.33
NM_009386	Tjp1	6023	6062	57	33.1585	-5.89758e-05	1.71902	1421	6023	6062	418	50.8915	-3.81789e-226	8.21355	1274	6023	6062	62	22.7222	-3.01377e-12	2.72861	1398	1364.33
NM_029789	Cers2	1688	1727	94	48.515	-2.37143e-09	1.93755	1401	1688	1727	525	74.4605	-6.16625e-253	7.05071	1312	1688	1727	101	33.2453	-9.17281e-22	3.03802	1380	1364.33
NM_178716	Tnpo1	4589	4628	51	25.2046	-1.98676e-06	2.02344	1394	4589	4628	252	38.6839	-1.58514e-115	6.51434	1336	4589	4628	58	17.2717	-3.20331e-15	3.3581	1363	1364.33
NM_145625	Eif4b	2786	2825	206	99.2382	-2.66824e-21	2.07581	1389	2788	2827	938	152.31	0	6.15848	1353	2788	2826	236	68.0039	-2.76221e-57	3.47039	1353	1365
NM_001081290	Prrc2c	6688	6727	69	34.7619	-9.74e-08	1.98493	1398	6689	6728	342	53.3525	-1.00411e-153	6.4102	1340	6689	6727	78	23.8209	-4.31175e-19	3.27443	1366	1368
NM_175294	Nucks1	5742	5781	86	45.2101	-2.26331e-08	1.90223	1407	5744	5783	436	69.3883	-5.6339e-192	6.28348	1349	5744	5781	107	30.9807	-4.0189e-27	3.45377	1355	1370.33
NM_001024952	Rc3h1	2860	2899	155	93.4067	-2.11527e-09	1.65941	1429	2862	2901	941	143.36	0	6.56388	1333	2862	2899	227	64.0078	-9.77239e-57	3.54644	1351	1371
NM_001077265	Hnrnpd	1461	1500	78	29.7056	-5.01976e-14	2.62577	1340	1462	1501	151	45.592	-2.42954e-35	3.31198	1425	1462	1503	73	20.356	-4.1618e-20	3.58616	1349	1371.33
NM_009128	Scd2	5338	5377	212	89.9167	-2.21444e-28	2.35774	1370	5346	5385	1052	138.004	0	7.62298	1294	5346	5378	97	61.6163	-1.17027e-05	1.57426	1450	1371.33
NM_001039214	Mex3c	3243	3282	107	53.4326	-3.66246e-11	2.00252	1395	3246	3285	577	82.0081	-3.11125e-277	7.03589	1314	3246	3282	91	36.6152	-1.18846e-14	2.48531	1413	1374
NM_145575	Cald1	3666	3705	91	58.6761	-3.48055e-05	1.55089	1439	3670	3709	477	90.0558	-2.06378e-180	5.29671	1374	3670	3705	159	40.2084	-4.74006e-46	3.9544	1322	1378.33
NM_001024952	Rc3h1	2256	2295	144	93.4067	-4.64783e-07	1.54164	1441	2257	2296	728	143.36	-4.92177e-263	5.07812	1380	2257	2296	257	64.0078	-3.70299e-74	4.01513	1316	1379
NM_010288	Gja1	2289	2328	55	30.4499	-2.12608e-05	1.80625	1418	2290	2329	285	46.7344	-2.25648e-123	6.09829	1354	2290	2329	66	20.8661	-8.63047e-16	3.16303	1372	1381.33
NM_013507	Eif4g2	2028	2067	124	46.2341	-9.16086e-22	2.682	1331	2031	2070	342	70.9599	-7.3471e-119	4.81962	1383	2031	2066	67	31.6824	-1.45914e-08	2.11474	1433	1382.33
NM_023215	Chtop	557	596	58	30.7458	-3.88349e-06	1.88644	1409	559	598	319	47.1885	-7.46279e-150	6.76012	1326	559	599	52	21.0688	-3.83217e-09	2.4681	1414	1383
NM_001161413	Slc3a2	2077	2116	154	91.3951	-8.84885e-10	1.68499	1426	2080	2119	746	140.273	-1.41045e-281	5.31821	1372	2080	2116	216	62.6294	-3.1965e-52	3.44886	1356	1384.67
NM_026609	Leprotl1	910	949	129	44.0571	-8.96806e-26	2.92802	1311	910	949	277	67.6187	-1.50692e-81	4.0965	1405	910	947	56	30.1906	-8.80224e-06	1.85488	1440	1385.33
NM_007636	Cct2	1157	1196	228	111.48	-1.40387e-22	2.0452	1390	1158	1197	933	171.1	0	5.45296	1368	1158	1196	207	76.393	-2.03441e-35	2.70967	1400	1386
NM_010120	Eif1a	1447	1486	93	36.3185	-1.12023e-15	2.56068	1349	1450	1489	177	55.7415	-9.49246e-39	3.17537	1427	1450	1486	70	24.8876	-3.61958e-14	2.81265	1394	1390
NM_145575	Cald1	3210	3249	128	58.6761	-1.61862e-15	2.18147	1381	3213	3252	567	90.0558	-3.51707e-249	6.29609	1348	3213	3249	70	40.2084	-7.25723e-06	1.74093	1446	1391.67
NM_019640	Pitpnb	1303	1342	56	36.2695	-0.000878639	1.544	1440	1306	1345	172	55.6662	-2.57382e-36	3.08984	1429	1306	1342	104	24.854	-6.34939e-33	4.18444	1308	1392.33
NM_025443	Pno1	1138	1177	132	68.9461	-5.19586e-12	1.91454	1405	1143	1182	445	105.818	-2.99217e-133	4.20533	1404	1143	1178	145	47.2459	-1.08099e-30	3.06905	1379	1396
NM_145465	Stk24	1361	1400	184	68.4276	-2.39517e-31	2.68897	1329	1363	1402	379	105.022	-4.3348e-95	3.60875	1418	1363	1400	85	46.8907	-1.96999e-07	1.81273	1444	1397
NM_145625	Eif4b	2100	2139	192	99.2382	-5.3807e-17	1.93474	1402	2102	2141	846	152.31	0	5.55445	1366	2102	2138	159	68.0039	-1.71034e-21	2.3381	1423	1397
NM_183029	Igf2bp2	2568	2607	150	100.732	-1.8043e-06	1.48911	1443	2582	2621	1163	154.602	0	7.52252	1298	2582	2615	97	69.0273	-0.000590268	1.40524	1451	1397.33
NM_025558	Cyb5b	3451	3490	56	31.6676	-3.21802e-05	1.76837	1419	3451	3490	178	48.6033	-7.8105e-47	3.6623	1413	3451	3489	73	21.7005	-1.26348e-18	3.36398	1362	1398
NM_183029	Igf2bp2	2608	2647	150	100.732	-1.8043e-06	1.48911	1444	2582	2621	1163	154.602	0	7.52252	1299	2582	2615	97	69.0273	-0.000590268	1.40524	1452	1398.33
NM_145985	Arcn1	2702	2741	60	31.9402	-3.12435e-06	1.87851	1411	2703	2742	220	49.0217	-4.89091e-72	4.48781	1399	2703	2743	63	21.8873	-2.18589e-13	2.87838	1388	1399.33
NM_008686	Nfe2l1	1859	1898	137	53.4964	-4.39932e-22	2.56092	1348	1860	1899	322	82.1061	-9.10331e-90	3.92176	1410	1860	1899	65	36.6589	-8.21644e-06	1.7731	1445	1401
NM_010441	Hmga2	2419	2458	175	125.721	-1.32943e-05	1.39197	1451	2418	2457	1022	192.956	0	5.29654	1375	2418	2457	266	86.1515	-8.42423e-55	3.08758	1378	1401.33
NM_175294	Nucks1	3191	3230	90	45.2101	-1.41219e-09	1.9907	1397	3192	3231	325	69.3883	-6.90524e-110	4.68379	1387	3192	3231	74	30.9807	-1.61011e-11	2.38859	1420	1401.33
NM_027558	Pgrmc2	1401	1440	92	39.8188	-4.87504e-13	2.31046	1373	1402	1441	159	61.1138	-5.93179e-26	2.6017	1440	1402	1440	77	27.2862	-1.91097e-15	2.82194	1393	1402
NM_019693	Ddx39b	771	810	105	63.6083	-7.44756e-07	1.65073	1430	772	811	625	97.6258	-3.47632e-278	6.402	1341	772	809	84	43.5882	-1.85403e-08	1.92713	1437	1402.67
NM_008686	Nfe2l1	1614	1653	99	53.4964	-8.937e-09	1.85059	1413	1614	1653	514	82.1061	-4.31432e-225	6.26019	1351	1614	1653	63	36.6589	-2.71568e-05	1.71855	1447	1403.67
NM_011404	Slc7a5	980	1019	77	49.6067	-0.000117488	1.55221	1438	980	1019	477	76.1361	-3.07401e-209	6.26509	1350	980	1019	78	33.9934	-3.17985e-11	2.29456	1425	1404.33
NM_001170433	Ppfibp1	3846	3885	57	26.5007	-8.37292e-08	2.15089	1386	3850	3889	88	40.6732	-4.02279e-11	2.16359	1446	3850	3884	54	18.1599	-2.68535e-12	2.97359	1382	1404.67
NM_010221	Fkbp10	1634	1673	84	43.4571	-1.63117e-08	1.93294	1403	1633	1672	224	66.6978	-3.22475e-52	3.35843	1422	1633	1670	82	29.7794	-9.85847e-16	2.75358	1396	1407
NM_001171147	Yap1	3413	3452	81	32.156	-1.45695e-13	2.51897	1352	3396	3435	84	49.3529	-2.57211e-06	1.70203	1452	3396	3452	53	22.0352	-6.5172e-09	2.40524	1418	1407.33
NM_001004144	Git1	3533	3572	85	37.2593	-6.30711e-12	2.28131	1374	3529	3568	195	57.1854	-1.08162e-46	3.40996	1420	3529	3568	55	25.5323	-1.28773e-07	2.15414	1430	1408
NM_011543	Skp1a	771	810	94	49.257	-4.84837e-09	1.90836	1406	772	811	273	75.5994	-2.84177e-69	3.61114	1417	772	811	88	33.7538	-2.21654e-15	2.60711	1404	1409
NM_011156	Prep	1522	1561	59	31.1931	-3.0211e-06	1.89144	1408	1523	1562	159	47.875	-3.19286e-37	3.32115	1424	1523	1564	55	21.3754	-3.47826e-10	2.57306	1407	1413
NM_001024952	Rc3h1	7314	7353	221	93.4067	-1.09228e-29	2.366	1369	7316	7355	433	143.36	-7.82015e-85	3.02036	1432	7316	7354	119	64.0078	-2.79442e-10	1.85915	1439	1413.33
NM_145575	Cald1	2996	3035	127	58.6761	-3.5811e-15	2.16442	1382	2997	3036	193	90.0558	-1.61369e-21	2.14311	1448	2997	3035	102	40.2084	-9.91414e-17	2.53679	1411	1413.67
NM_010649	Klra4	278	317	106	49.2607	-7.51764e-13	2.15182	1385	278	317	271	75.6051	-3.78605e-68	3.58441	1419	278	316	65	33.7564	-5.93569e-07	1.92556	1438	1414
NM_001042743	Mast2	1282	1321	89	42.2631	-1.19425e-10	2.10586	1388	1282	1321	200	64.8652	-1.02394e-41	3.08332	1431	1282	1321	64	28.9612	-5.90046e-09	2.20986	1428	1415.67
NM_011631	Hsp90b1	2640	2679	223	167.065	-1.57424e-05	1.33481	1453	2641	2680	1175	256.41	0	4.5825	1391	2641	2679	299	114.483	-4.12656e-47	2.61175	1403	1415.67
NM_009466	Ugdh	1987	2026	90	44.3672	-5.81629e-10	2.02853	1392	1994	2033	199	68.0945	-2.14059e-38	2.92241	1436	1994	2027	70	30.403	-2.44575e-10	2.3024	1424	1417.33
NM_019817	Copz1	1324	1363	66	36.3781	-3.46944e-06	1.81428	1416	1324	1363	145	55.833	-8.59055e-24	2.59703	1441	1324	1363	68	24.9285	-3.17187e-13	2.72781	1399	1418.67
NM_025816	Tax1bp1	299	338	122	51.8076	-3.29555e-17	2.35487	1372	299	338	159	79.5141	-1.43876e-15	1.99964	1450	299	338	69	35.5017	-2.07026e-07	1.94357	1435	1419
NM_007596	Caml	1178	1217	76	39.1535	-5.94869e-08	1.94108	1400	1179	1218	180	60.0926	-3.0248e-36	2.99538	1434	1179	1220	59	26.8303	-2.46887e-08	2.19901	1429	1421
NM_010684	Lamp1	529	568	112	65.3556	-5.72447e-08	1.7137	1422	529	568	451	100.307	-3.91418e-145	4.49618	1397	529	556	72	44.7855	-6.67075e-05	1.60766	1449	1422.67
NM_026155	Ssr3	2138	2177	95	67.0335	-0.000509025	1.4172	1448	2139	2178	319	102.883	-1.28027e-65	3.10062	1428	2139	2177	117	45.9353	-5.27648e-19	2.54706	1409	1428.33
NM_033561	Eif4h	2142	2181	95	56.8225	-1.36199e-06	1.67187	1428	2143	2182	315	87.2109	-1.47401e-79	3.61193	1416	2143	2181	72	38.9382	-7.1456e-07	1.84909	1441	1428.33
NM_175341	Mbnl2	2934	2973	78	53.0075	-0.00050641	1.47149	1446	2946	2985	294	81.3557	-1.79464e-74	3.61376	1414	2946	2974	77	36.3239	-1.34597e-09	2.11982	1432	1430.67
NM_025814	Serbp1	1829	1868	103	69.2547	-5.90455e-05	1.48726	1445	1845	1884	306	106.292	-1.9439e-56	2.87887	1437	1845	1868	117	47.4574	-5.5072e-18	2.46537	1415	1432.33
NM_007631	Ccnd1	1238	1277	176	124.567	-5.66536e-06	1.41289	1449	1242	1281	636	191.186	-1.01473e-141	3.32661	1423	1242	1279	165	85.361	-7.40178e-15	1.93297	1436	1436
NM_144901	Csde1	1965	2004	144	100.635	-1.9138e-05	1.43091	1447	1965	2004	363	154.454	-1.10337e-46	2.35021	1444	1965	2005	165	68.9611	-3.40523e-23	2.39265	1419	1436.67
NM_011594	Timp2	2086	2125	105	67.2712	-7.84543e-06	1.56085	1437	2086	2125	261	103.248	-3.91578e-39	2.52791	1442	2086	2125	84	46.0982	-1.8627e-07	1.8222	1442	1440.33
NM_007597	Canx	2549	2588	146	105.266	-7.01748e-05	1.38696	1452	2550	2589	433	161.562	-3.51475e-70	2.68009	1439	2550	2588	131	72.1346	-1.71019e-10	1.81605	1443	1444.67
NM_008019	Fkbp1a	1284	1323	371	266.172	-5.33897e-10	1.39383	1450	1283	1322	1233	408.52	-1.7565e-236	3.01821	1433	1283	1321	234	182.397	-0.000105532	1.28291	1453	1445.33
