# Supplementary material for: Roquin targets mRNAs in a 3′-UTR-specific manner by different modes of regulation
Source: Nat Commun. 2018 Sep 19;9:3810. doi: 10.1038/s41467-018-06184-3 (PMC6145892; doi:10.1038/s41467-018-06184-3)
Supplement: Supplementary file 5 — Supplementary Data 3 [file 41467_2018_6184_MOESM5_ESM.xlsx]

## Sheet: Tabelle1
Supplementary Data 3	Species and identification number of secondary structure prediction of the Nfkbid 3'-UTR
mRNA sequence data of 68 mammalian species was used for secondary structure prediction of the Nfkbid 3'-UTR.
species	full species name	gi number	accession number
B. a. scammoni	Balaenoptera acutorostrata scammoni	594621203	XM_007165232.1
B. b. bison	Bison bison bison	742161377	XM_010849046.1
B. bubalis	Bubalus bubalis	594090880	XM_006068775.1
B. mutus	Bos mutus	555993014	XM_005908212.1
B. taurus	Bos taurus	741959289	XM_010814802.1
C. asiatica	Chrysochloris asiatica	586473800	XM_006867408.1
C. cristata	Condylura cristata	698467588	XM_009706929.1
C. ferus	Camelus ferus	560916469	XM_006184420.1
C. griseus	Cricetulus griseus	625262225	XM_007624355.1
C. hircus	Capra hircus	548503954	XM_005692288.1
C. jacchus	Callithrix jacchus	675760293	XM_008987776.1
C. l. familiaris	Canis lupus familiaris	545488823	XM_541683.4
C. lanigera	Chinchilla lanigera	533173118	XM_005399944.1
C. porcellus	Cavia porcellus	514456055	XM_003467323.2
C. s. simum	Ceratotherium simum simum	478531323	XM_004439759.1
C. sabaeus	Chlorocebus sabaeus	635038314	XM_007996444.1
D. novemcinctus	Dasypus novemcinctus	488546888	XM_004464898.1
E. edwardii	Elephantulus edwardii	585710111	XM_006899712.1
E. europaeus	Erinaceus europaeus	617659895	XM_007536925.1
E. fuscus	Eptesicus fuscus	641699637	XM_008140103.1
E. przewalskii	Equus przewalskii	664768052	XM_008543331.1
E. telfairi	Echinops telfairi	507703590	XM_004715871.1
F. catus	Felis catus	587014529	XM_006941423.1
F. damarensis	Fukomys damarensis	731232983	XM_010631870.1
G. g. gorilla	Gorilla gorilla gorilla	426388341	XM_004060552.1
G. variegatus	Galeopterus variegatus	667279947	XM_008575669.1
H. glaber	Heterocephalus glaber	512994806	XM_004858951.1
H. sapiens	Homo sapiens	530417424	XM_005259340.1
J. jaculus	Jaculus jaculus	507552140	XM_004659809.1
L. africana	Loxodonta africana	731513588	XM_010601626.1
L. vexillifer	Lipotes vexillifer	602721854	XM_007471014.1
L. weddellii	Leptonychotes weddellii	585182587	XM_006742849.1
M. auratus	Mesocricetus auratus	524963919	XM_005081818.1
M. brandtii	Myotis brandtii	554535526	XM_005862418.1
M. davidii	Myotis davidii	584035578	XM_006765029.1
M. domestica	Monodelphis domestica	612025754	XM_007491863.1
M. fascicularis	Macaca fascicularis	544510698	XM_005588916.1
M. lucifugus	Myotis lucifugus	558169434	XM_006098645.1
M. musculus	Mus musculus	568945704	XM_006539951.1
M. ochrogaster	Microtus ochrogaster	532036845	XM_005361251.1
M. p. furo	Mustela putorius furo	511985546	XM_004810502.1
N. galili	Nannospalax galili	674041034	XM_008828081.1
O. aries	Ovis aries	426242794	XM_004015207.1
O. cuniculus	Oryctolagus cuniculus	655889031	XM_008249544.1
O. degus	Octodon degus	507667080	XM_004636851.1
O. orca	Orcinus orca	466080093	XM_004284209.1
O. princeps	Ochotona princeps	504171235	XM_004595148.1
O. r. divergens	Odobenus rosmarus divergens	472353709	XM_004396464.1
P. abelii	Pongo abelii	686758476	XM_009232474.1
P. alecto	Pteropus alecto	586541805	XM_006905982.1
P. anubis	Papio anubis	685607758	XM_009194203.1
P. catodon	Physeter catodon	593709130	XM_007101113.1
P. hodgsonii	Pantholops hodgsonii	556724980	XM_005958219.1
P. m. bairdii	Peromyscus maniculatus bairdii	589938696	XM_006982036.1
P. paniscus	Pan paniscus	675736399	XM_008969145.1
P. t. altaica	Panthera tigris altaica	591342968	XM_007096799.1
P. troglodytes	Pan troglodytes	694974612	XM_512604.4
R. norvegicus	Rattus norvegicus	672036065	XM_003748825.3
R. roxellana	Rhinopithecus roxellana	724851846	XM_010368822.1
S. araneus	Sorex araneus	505770883	XM_004601019.1
S. b. boliviensis	Saimiri boliviensis boliviensis	725590819	XM_010347958.1
S. scrofa	Sus scrofa	545830369	XM_005664519.1
S. tridecemlineatus	Spermophilus tridecemlineatus	532089866	XM_005330571.1
T. chinensis	Tupaia chinensis	562888831	XM_006171707.1
T. m. latirostris	Trichechus manatus latirostris	471413383	XM_004388181.1
T. truncatus	Tursiops truncatus	470621342	XM_004318705.1
U. maritimus	Ursus maritimus	671039282	XM_008712227.1
V. pacos	Vicugna pacos	560989893	XM_006217043.1
