# Supplementary material for: Roquin targets mRNAs in a 3′-UTR-specific manner by different modes of regulation
Source: Nat Commun. 2018 Sep 19;9:3810. doi: 10.1038/s41467-018-06184-3 (PMC6145892; doi:10.1038/s41467-018-06184-3)
Supplement: Supplementary file 6 — Supplementary Data 4 [file 41467_2018_6184_MOESM6_ESM.xlsx]

## Sheet: roquin_targets_te_dw_detaiils.c
Supplementary Data 4	Translationally-repressed targets upon Roquin overexpression
Targets repressed on the translational level upon Roquin-1 overexpression were defined by reduced translation efficiency (TE).
gene	gene_name	log2FoldChange_TE	pvalue_TE
NM_145625	Eif4b	-0.985478	7.52375e-06
NM_017391	Slc5a3	-0.899641	1.13976e-05
NM_001033375	A230046K03Rik	-1.16713	0.000202627
NM_181071	Tanc2	-0.400904	0.00204131
NM_009706	Arhgap5	-0.803231	0.00235342
NM_011763	Zfp9	-0.993492	0.00270702
NM_153402	Ago3	-1.01025	0.00291334
NM_001081392	Mdn1	-0.535736	0.00397824
NM_007566	Birc6	-0.6547	0.00457039
NM_175266	Epm2aip1	-0.819389	0.00697747
NM_001081232	D5Ertd579e	-0.90013	0.00839828
NM_013784	Pign	-0.540129	0.0107526
NM_001081111	Tmf1	-0.758091	0.0153821
NM_001162906	2410089E03Rik	-0.667544	0.0175857
NM_133957	Nfat5	-0.758724	0.0178724
NM_001163026	Dnajc13	-0.522913	0.0240824
NM_207653	Cflar	-0.745694	0.0299937
NM_001081093	Arfip1	-0.431665	0.0326439
NM_019553	Ddx21	-0.417186	0.0341554
NM_145997	Kdm5a	-0.556435	0.0343365
NM_028099	Dusp11	-0.480416	0.0386282
NM_027769	Cpne3	-0.542358	0.0481185
NM_001167777	Asxl3	-0.749368	0.0485485
NM_001161362	Ppp2r3a	-0.567093	0.0514957
NM_001081340	Setd2	-0.466741	0.052753
NM_009517	Zmat3	-0.453548	0.0531539
NM_197940	Wipf2	-0.582299	0.0539958
NM_016795	Srpk1	-0.450675	0.0604019
NM_001164734	Mpp6	-0.425464	0.0666239
NM_001033422	Thoc2	-0.461764	0.0729741
NM_175518	Tmem245	-0.405472	0.0766025
NM_001033634	Zyg11b	-0.497088	0.0807179
NM_181517	Ipo7	-0.35024	0.0825462
NM_007636	Cct2	-0.35481	0.0837006
NM_001201414	Apbb2	-0.459847	0.0868397
NM_011946	Map3k2	-0.607467	0.0877607
NM_007715	Clock	-0.670735	0.0883882
NM_008654	Ppp1r15a	-0.553381	0.096532
NM_011276	Rlim	-0.54576	0.101194
NM_001081216	Phip	-0.400684	0.102284
NM_007691	Chek1	-0.698601	0.109598
NM_144901	Csde1	-0.357817	0.11284
NM_178665	Lpp	-0.642501	0.134083
NM_001031814	Smg1	-0.41643	0.134237
NM_175115	Ikzf5	-0.497249	0.141224
NM_146019	Chd3	-0.360054	0.154672
NM_011083	Pik3c2a	-0.487382	0.161394
NM_001198571	Abi2	-0.513769	0.162168
NM_001081395	Amotl1	-0.418959	0.167728
NM_175251	Arid2	-0.444372	0.179133
NM_033565	Aff4	-0.528814	0.181472
NM_030139	Zfp449	-0.539793	0.199996
NM_026202	Ccdc50	-0.4362	0.204347
NM_024452	Luzp1	-0.417484	0.219803
NM_144904	Ptbp3	-0.459373	0.23572
NM_001110216	Cbx5	-0.353103	0.241281
NM_172643	Zbtb41	-0.388901	0.24201
NM_011081	Piga	-0.435097	0.243609
NM_018807	Plagl2	-0.442458	0.249023
NM_001162921	Zc3h12c	-0.397074	0.251248
NM_011273	Xpr1	-0.698089	0.260676
NM_001048208	Med14	-0.410818	0.265925
NM_182994	Arl5a	-0.50113	0.269891
NM_028291	Pan3	-0.337512	0.281502
NM_001113210	Nfib	-0.442061	0.294983
NM_177151	Vps13b	-0.343061	0.295463
NM_001080548	Usp6nl	-0.376084	0.315954
NM_021310	Jmy	-0.348063	0.342254
NM_001163505	Atl3	-0.397148	0.346376
NM_144825	Taok1	-0.574447	0.347365
NM_008991	Abcd3	-0.337016	0.354299
NM_212450	Ctdspl2	-0.329837	0.354775
NM_001033285	Cdc42bpa	-0.395214	0.355649
NM_177798	Frs2	-0.409303	0.359631
NM_019496	Ammecr1	-0.49207	0.362743
NM_010432	Hipk1	-0.444606	0.362867
NM_027920	March8	-0.414379	0.384781
NM_009041	Rdx	-0.42471	0.387355
NM_026576	Etaa1	-0.392419	0.402556
NM_001009818	Sept11	-0.337917	0.434942
NM_021450	Trpm7	-0.450317	0.454783
NM_009472	Unc5c	-0.516982	0.459494
NM_028572	Vgll3	-0.513546	0.476046
NM_153423	Wasf2	-0.342679	0.570499
NM_001081201	Dpy19l4	-0.381312	0.612231
NM_133739	Tmem123	-0.327833	0.688752
NM_019969	Plag1	-0.366538	0.7032
NM_011630	Nr2c2	-0.453291	0.749228
NM_001190401	Usp34	-0.387652	0.787744
NM_145073	Hist1h3g	-1.25536	0.794486
NM_080793	Setd7	-0.462669	0.847762
NM_001199084	Wnk1	-0.491831	0.861806
NM_001039934	Map2	-0.343061	0.872965
NM_001199203	Spag9	-0.34352	0.877915
NM_194355	Spire1	-0.42814	0.929058
NM_178194	Hist1h2be	-0.34191	0.967529
